# Supplementary material for: 2-(5,7-Dimethyl-3-methyl­sulfanyl-1-benzofuran-2-yl)acetic acid
Source: Acta Crystallogr Sect E Struct Rep Online. 2008 Jul 26;64(Pt 8):o1598. doi: 10.1107/S1600536808022988 (PMC2962211; doi:10.1107/S1600536808022988)
Supplement: Supplementary file 1 [file e-64-o1598-sup1.cif]

##############################################################################
###                                                                        ###
###        Electronic paper (Acta Crystallographica Section E)             ###
###                                                                        ###
##############################################################################
#                                                                            #
# This CIF contains the data in a paper accepted for publication in Acta     #
# Crystallographica Section E. It conforms to the requirements of Notes      #
# for Authors for Section E, and has been peer reviewed under the auspices   #
# of the IUCr Commission on Journals.                                        #
#                                                                            #
# Full details of the Crystallographic Information File format               #
# are given in the paper "The Crystallographic Information File (CIF):       #
# a New Standard Archive File for Crystallography" by S. R. Hall, F. H.      #
# Allen and I. D. Brown [Acta Cryst. (1991), A47, 655-685].                  #
#                                                                            #
# The current version of the core CIF dictionary is obtainable from          #
# ftp://ftp.iucr.org/pub/cif_core.dic. The current version number is 2.4.    #
#                                                                            #
# Software is freely available for graphical display of the structure(s) in  #
# this CIF.  For information consult the CIF home page http://www.iucr.org/  #
# cif/home.html                                                              #
#                                                                            #
# This file may be used for bona fide research purposes within the           #
# scientific community so long as proper attribution is given to the journal # 
# article from which it was obtained.                                        #
#                                                                            #
##############################################################################
                                             
data_global
_audit_creation_method     'form.cif (version 2.0)'
_journal_data_validation_number     ?
_journal_date_recd_electronic     2008-07-14
_journal_date_accepted     2008-07-22
_journal_name_full     'Acta Crystallographica, Section E'
_journal_year     2008
_journal_volume     64
_journal_issue      8
_journal_page_first     o1598
_journal_page_last     o1598
_journal_paper_category     QO
_journal_coeditor_code     CV2433
_publ_contact_author_name     'Professor Uk Lee'
_publ_contact_author_address
;
Department of Chemistry
Pukyong National University
599-1 Daeyeon 3-dong, Nam-gu
Busan 608-737
Republic of Korea
;
_publ_contact_author_email     uklee@pknu.ac.kr
_publ_contact_author_fax     '+82-51-628-8147'
_publ_contact_author_phone     '+82-51-620-6374'
_publ_section_title
;
2-(5,7-Dimethyl-3-methylsulfanyl-1-benzofuran-2-yl)acetic acid
;
loop_
    _publ_author_name
    _publ_author_address
    'Choi, Hong Dae'
;
Department of Chemistry
Dongeui University
San 24 Kaya-dong
Busanjin-gu
Busan 614-714
Republic of Korea
;
    'Seo, Pil Ja'
;
Department of Chemistry
Dongeui University
San 24 Kaya-dong
Busanjin-gu
Busan 614-714
Republic of Korea
;
    'Son, Byeng Wha'
;
Department of Chemistry
Pukyong National University
599-1 Daeyeon 3-dong
Nam-gu
Busan 608-737
Republic of Korea
;
    'Lee, Uk'
;
Department of Chemistry
Pukyong National University
599-1 Daeyeon 3-dong
Nam-gu
Busan 608-737
Republic of Korea
;
data_I
_chemical_name_systematic
;
2-(5,7-Dimethyl-3-methylsulfanyl-1-benzofuran-2-yl)acetic acid
;
_chemical_name_common     ?
_chemical_formula_moiety     'C13 H14 O3 S'
_chemical_formula_sum     'C13 H14 O3 S'
_chemical_formula_iupac     'C13 H14 O3 S'
_chemical_formula_weight     250.30
_chemical_melting_point     ?
_chemical_melting_point_gt     420
_chemical_melting_point_lt     421
_symmetry_cell_setting     triclinic
_symmetry_space_group_name_H-M     'P -1'
_symmetry_space_group_name_Hall     '-P_1'
loop_
    _symmetry_equiv_pos_as_xyz
    'x, y, z'
    '-x, -y, -z'
_cell_length_a     4.7225(9)
_cell_length_b     7.476(2)
_cell_length_c     17.687(3)
_cell_angle_alpha     80.91(3)
_cell_angle_beta     89.86(3)
_cell_angle_gamma     80.67(3)
_cell_volume     608.3(2)
_cell_formula_units_Z     2
_cell_measurement_reflns_used     3835
_cell_measurement_theta_min     2.33
_cell_measurement_theta_max     28.25
_cell_measurement_temperature     293(2)
_exptl_crystal_description     block
_exptl_crystal_colour     colourless
_exptl_crystal_size_max     0.40
_exptl_crystal_size_mid     0.40
_exptl_crystal_size_min     0.20
_exptl_crystal_density_diffrn     1.367
_exptl_crystal_density_meas     ?
_exptl_crystal_density_method     'not measured'
_exptl_crystal_F_000     264
_exptl_absorpt_coefficient_mu     0.259
_exptl_absorpt_correction_type     none
_exptl_absorpt_process_details     ?
_exptl_absorpt_correction_T_min     ?
_exptl_absorpt_correction_T_max     ?
_exptl_special_details
;
;
_diffrn_ambient_temperature     293(2)
_diffrn_radiation_type     MoK\a
_diffrn_radiation_wavelength     0.71073
_diffrn_radiation_source     'fine-focus sealed tube'
_diffrn_radiation_monochromator     graphite
_diffrn_measurement_device_type     'Bruker SMART CCD'
_diffrn_measurement_method     '\f and \w'
_diffrn_detector_area_resol_mean     10.0
_diffrn_reflns_number     4707
_diffrn_reflns_av_R_equivalents     0.0590
_diffrn_reflns_av_sigmaI/netI     0.0509
_diffrn_reflns_theta_min     1.17
_diffrn_reflns_theta_max     26.00
_diffrn_reflns_theta_full     26.00
_diffrn_measured_fraction_theta_max     0.980
_diffrn_measured_fraction_theta_full     0.980
_diffrn_reflns_limit_h_min     -5
_diffrn_reflns_limit_h_max     5
_diffrn_reflns_limit_k_min     -9
_diffrn_reflns_limit_k_max     9
_diffrn_reflns_limit_l_min     -21
_diffrn_reflns_limit_l_max     21
_diffrn_standards_number     0
_diffrn_standards_interval_count     .
_diffrn_standards_interval_time     .
_diffrn_standards_decay_%     .
_refine_special_details
;
Refinement of <i>F</i>^2^ against ALL reflections. The weighted <i>R</i>-factor
<i>wR</i> and goodness of fit <i>S</i> are based on <i>F</i>^2^, conventional
<i>R</i>-factors <i>R</i> are based on <i>F</i>, with <i>F</i> set to zero for
negative <i>F</i>^2^. The threshold expression of <i>F</i>^2^ >
\s(<i>F</i>^2^) is used only for calculating <i>R</i>-factors(gt) <i>etc</i>.
and is not relevant to the choice of reflections for refinement.
<i>R</i>-factors based on <i>F</i>^2^ are statistically about twice as large
as those based on <i>F</i>, and <i>R</i>- factors based on ALL data will be
even larger.
;
_reflns_number_total     2344
_reflns_number_gt     2156
_reflns_threshold_expression     I>2\s(I)
_refine_ls_structure_factor_coef     Fsqd
_refine_ls_matrix_type     full
_refine_ls_R_factor_all     0.0524
_refine_ls_R_factor_gt     0.0469
_refine_ls_wR_factor_gt     0.1294
_refine_ls_wR_factor_ref     0.1436
_refine_ls_goodness_of_fit_ref     1.235
_refine_ls_restrained_S_all     1.235
_refine_ls_number_reflns     2344
_refine_ls_number_parameters     161
_refine_ls_number_restraints     0
_refine_ls_hydrogen_treatment     mixed
_refine_ls_weighting_scheme     calc
_refine_ls_weighting_details
        'calc w = 1/[\s^2^(Fo^2^)+(0.063P)^2^+0.3562P] where P=(Fo^2^+2Fc^2^)/3'
_atom_sites_solution_hydrogens     geom
_atom_sites_solution_primary     direct
_atom_sites_solution_secondary     difmap
_refine_ls_shift/su_max     0.000
_refine_ls_shift/su_mean     0.000
_refine_diff_density_max     0.379
_refine_diff_density_min     -0.412
_refine_ls_extinction_method     none
_refine_ls_extinction_coef     ?
loop_
    _atom_type_symbol
    _atom_type_description
    _atom_type_scat_dispersion_real
    _atom_type_scat_dispersion_imag
    _atom_type_scat_source
    'C' 'C' 0.0033 0.0016
                         'International Tables Vol C Tables 4.2.6.8 and 6.1.1.4'
    'H' 'H' 0.0000 0.0000
                         'International Tables Vol C Tables 4.2.6.8 and 6.1.1.4'
    'O' 'O' 0.0106 0.0060
                         'International Tables Vol C Tables 4.2.6.8 and 6.1.1.4'
    'S' 'S' 0.1246 0.1234
                         'International Tables Vol C Tables 4.2.6.8 and 6.1.1.4'
_computing_data_collection     'SMART (Bruker, 2001)'
_computing_cell_refinement     'SAINT (Bruker, 2001)'
_computing_data_reduction     'SAINT (Bruker, 2001)'
_computing_structure_solution     'SHELXS97 (Sheldrick, 2008)'
_computing_structure_refinement     'SHELXL97 (Sheldrick, 2008)'
_computing_molecular_graphics
;
ORTEP-3 (Farrugia, 1997) and DIAMOND (Brandenburg, 1998)
;
_computing_publication_material     'SHELXL97 (Sheldrick, 2008)'
loop_
    _atom_site_type_symbol
    _atom_site_label
    _atom_site_fract_x
    _atom_site_fract_y
    _atom_site_fract_z
    _atom_site_U_iso_or_equiv
    _atom_site_adp_type
    _atom_site_calc_flag
    _atom_site_refinement_flags
    _atom_site_occupancy
    _atom_site_disorder_assembly
    _atom_site_disorder_group
    S S 0.85977(13) 0.34264(8) 0.36615(3) 0.0254(2) Uani d . 1 . .
    O O1 0.4166(3) 0.8236(2) 0.27417(9) 0.0223(4) Uani d . 1 . .
    O O2 0.2357(4) 0.9616(2) 0.44893(10) 0.0272(4) Uani d . 1 . .
    O O3 0.6544(4) 0.7728(2) 0.47532(11) 0.0282(4) Uani d . 1 . .
    H H3O 0.685(8) 0.848(5) 0.494(2) 0.049(11) Uiso d . 1 . .
    C C1 0.6982(5) 0.5473(3) 0.30908(14) 0.0214(5) Uani d . 1 . .
    C C2 0.7803(5) 0.6242(3) 0.23378(14) 0.0232(5) Uani d . 1 . .
    C C3 0.9867(5) 0.5690(3) 0.18203(15) 0.0268(5) Uani d . 1 . .
    H H3 1.1098 0.4574 0.1936 0.032 Uiso calc R 1 . .
    C C4 1.0055(6) 0.6834(4) 0.11284(15) 0.0293(6) Uani d . 1 . .
    C C5 0.8179(6) 0.8526(3) 0.09713(15) 0.0306(6) Uani d . 1 . .
    H H5 0.8332 0.9275 0.0505 0.037 Uiso calc R 1 . .
    C C6 0.6115(6) 0.9133(3) 0.14758(15) 0.0279(5) Uani d . 1 . .
    C C7 0.6010(5) 0.7931(3) 0.21521(14) 0.0231(5) Uani d . 1 . .
    C C8 0.4821(5) 0.6706(3) 0.32972(13) 0.0211(5) Uani d . 1 . .
    C C9 1.2248(6) 0.6283(4) 0.05502(17) 0.0400(7) Uani d . 1 . .
    H H9A 1.4113 0.6436 0.0718 0.060 Uiso calc R 1 . .
    H H9B 1.1762 0.7043 0.0063 0.060 Uiso calc R 1 . .
    H H9C 1.2265 0.5021 0.0502 0.060 Uiso calc R 1 . .
    C C10 0.4134(6) 1.0944(3) 0.13076(17) 0.0359(6) Uani d . 1 . .
    H H10A 0.2325 1.0833 0.1544 0.054 Uiso calc R 1 . .
    H H10B 0.3842 1.1291 0.0764 0.054 Uiso calc R 1 . .
    H H10C 0.4972 1.1864 0.1508 0.054 Uiso calc R 1 . .
    C C11 0.3130(5) 0.6760(3) 0.40038(13) 0.0225(5) Uani d . 1 . .
    H H11A 0.3482 0.5562 0.4324 0.027 Uiso calc R 1 . .
    H H11B 0.1099 0.7050 0.3869 0.027 Uiso calc R 1 . .
    C C12 0.3944(5) 0.8187(3) 0.44444(13) 0.0195(5) Uani d . 1 . .
    C C13 0.7336(6) 0.1752(3) 0.31692(18) 0.0360(6) Uani d . 1 . .
    H H13A 0.5277 0.1920 0.3176 0.054 Uiso calc R 1 . .
    H H13B 0.8110 0.0538 0.3421 0.054 Uiso calc R 1 . .
    H H13C 0.7950 0.1908 0.2649 0.054 Uiso calc R 1 . .
loop_
    _atom_site_aniso_label
    _atom_site_aniso_U_11
    _atom_site_aniso_U_22
    _atom_site_aniso_U_33
    _atom_site_aniso_U_12
    _atom_site_aniso_U_13
    _atom_site_aniso_U_23
    S 0.0300(3) 0.0185(3) 0.0271(3) -0.0028(2) -0.0065(2) -0.0025(2)
    O1 0.0275(8) 0.0163(7) 0.0230(9) -0.0025(6) 0.0001(6) -0.0039(6)
    O2 0.0275(9) 0.0214(8) 0.0334(10) -0.0003(7) -0.0053(7) -0.0105(7)
    O3 0.0251(9) 0.0248(9) 0.0370(10) -0.0017(7) -0.0069(7) -0.0140(8)
    C1 0.0254(11) 0.0162(10) 0.0241(12) -0.0044(8) -0.0027(9) -0.0063(9)
    C2 0.0256(12) 0.0200(11) 0.0263(12) -0.0079(9) -0.0025(9) -0.0066(9)
    C3 0.0267(12) 0.0261(12) 0.0297(13) -0.0068(9) 0.0006(10) -0.0084(10)
    C4 0.0334(13) 0.0314(13) 0.0289(13) -0.0150(10) 0.0057(10) -0.0125(10)
    C5 0.0418(15) 0.0292(13) 0.0235(13) -0.0155(11) 0.0006(10) -0.0024(10)
    C6 0.0366(13) 0.0209(11) 0.0281(13) -0.0092(10) -0.0021(10) -0.0051(10)
    C7 0.0280(12) 0.0209(11) 0.0227(12) -0.0074(9) -0.0006(9) -0.0066(9)
    C8 0.0256(11) 0.0170(10) 0.0223(11) -0.0066(8) -0.0045(9) -0.0045(9)
    C9 0.0449(16) 0.0437(16) 0.0368(15) -0.0173(13) 0.0140(13) -0.0125(13)
    C10 0.0480(16) 0.0247(13) 0.0318(14) -0.0035(11) -0.0049(12) 0.0031(11)
    C11 0.0252(11) 0.0191(10) 0.0253(12) -0.0074(9) 0.0000(9) -0.0059(9)
    C12 0.0218(11) 0.0188(10) 0.0193(11) -0.0071(8) 0.0025(8) -0.0035(8)
    C13 0.0439(15) 0.0200(11) 0.0452(16) -0.0068(11) -0.0132(12) -0.0066(11)
_geom_special_details
;
All e.s.d.'s (except the e.s.d. in the dihedral angle between two l.s. planes)
are estimated using the full covariance matrix. The cell e.s.d.'s are taken
into account individually in the estimation of e.s.d.'s in distances, angles
and torsion angles; correlations between e.s.d.'s in cell parameters are only
used when they are defined by crystal symmetry. An approximate (isotropic)
treatment of cell e.s.d.'s is used for estimating e.s.d.'s involving l.s.
planes.
;
loop_
    _geom_bond_atom_site_label_1
    _geom_bond_atom_site_label_2
    _geom_bond_site_symmetry_2
    _geom_bond_distance
    _geom_bond_publ_flag
    S C1 . 1.755(2) ?
    S C13 . 1.808(3) ?
    O1 C8 . 1.379(3) ?
    O1 C7 . 1.380(3) ?
    O2 C12 . 1.215(3) ?
    O3 C12 . 1.316(3) ?
    O3 H3O . 0.73(4) ?
    C1 C8 . 1.351(3) ?
    C1 C2 . 1.443(3) ?
    C2 C7 . 1.393(3) ?
    C2 C3 . 1.394(3) ?
    C3 C4 . 1.389(4) ?
    C3 H3 . 0.9300 ?
    C4 C5 . 1.410(4) ?
    C4 C9 . 1.509(4) ?
    C5 C6 . 1.390(4) ?
    C5 H5 . 0.9300 ?
    C6 C7 . 1.384(4) ?
    C6 C10 . 1.503(4) ?
    C8 C11 . 1.484(3) ?
    C9 H9A . 0.9600 ?
    C9 H9B . 0.9600 ?
    C9 H9C . 0.9600 ?
    C10 H10A . 0.9600 ?
    C10 H10B . 0.9600 ?
    C10 H10C . 0.9600 ?
    C11 C12 . 1.514(3) ?
    C11 H11A . 0.9700 ?
    C11 H11B . 0.9700 ?
    C13 H13A . 0.9600 ?
    C13 H13B . 0.9600 ?
    C13 H13C . 0.9600 ?
loop_
    _geom_angle_atom_site_label_1
    _geom_angle_atom_site_label_2
    _geom_angle_atom_site_label_3
    _geom_angle_site_symmetry_1
    _geom_angle_site_symmetry_3
    _geom_angle
    _geom_angle_publ_flag
    C1 S C13 . . 100.58(12) ?
    C8 O1 C7 . . 105.62(18) ?
    C12 O3 H3O . . 109(3) ?
    C8 C1 C2 . . 106.3(2) ?
    C8 C1 S . . 126.10(19) ?
    C2 C1 S . . 127.50(18) ?
    C7 C2 C3 . . 119.3(2) ?
    C7 C2 C1 . . 105.7(2) ?
    C3 C2 C1 . . 135.1(2) ?
    C4 C3 C2 . . 118.9(2) ?
    C4 C3 H3 . . 120.6 ?
    C2 C3 H3 . . 120.6 ?
    C3 C4 C5 . . 119.3(2) ?
    C3 C4 C9 . . 120.6(3) ?
    C5 C4 C9 . . 120.1(2) ?
    C6 C5 C4 . . 123.5(2) ?
    C6 C5 H5 . . 118.3 ?
    C4 C5 H5 . . 118.3 ?
    C7 C6 C5 . . 114.6(2) ?
    C7 C6 C10 . . 122.1(2) ?
    C5 C6 C10 . . 123.3(2) ?
    O1 C7 C6 . . 125.3(2) ?
    O1 C7 C2 . . 110.3(2) ?
    C6 C7 C2 . . 124.4(2) ?
    C1 C8 O1 . . 112.1(2) ?
    C1 C8 C11 . . 132.8(2) ?
    O1 C8 C11 . . 115.00(19) ?
    C4 C9 H9A . . 109.5 ?
    C4 C9 H9B . . 109.5 ?
    H9A C9 H9B . . 109.5 ?
    C4 C9 H9C . . 109.5 ?
    H9A C9 H9C . . 109.5 ?
    H9B C9 H9C . . 109.5 ?
    C6 C10 H10A . . 109.5 ?
    C6 C10 H10B . . 109.5 ?
    H10A C10 H10B . . 109.5 ?
    C6 C10 H10C . . 109.5 ?
    H10A C10 H10C . . 109.5 ?
    H10B C10 H10C . . 109.5 ?
    C8 C11 C12 . . 110.56(18) ?
    C8 C11 H11A . . 109.5 ?
    C12 C11 H11A . . 109.5 ?
    C8 C11 H11B . . 109.5 ?
    C12 C11 H11B . . 109.5 ?
    H11A C11 H11B . . 108.1 ?
    O2 C12 O3 . . 124.3(2) ?
    O2 C12 C11 . . 122.7(2) ?
    O3 C12 C11 . . 112.94(19) ?
    S C13 H13A . . 109.5 ?
    S C13 H13B . . 109.5 ?
    H13A C13 H13B . . 109.5 ?
    S C13 H13C . . 109.5 ?
    H13A C13 H13C . . 109.5 ?
    H13B C13 H13C . . 109.5 ?
loop_
    _geom_torsion_atom_site_label_1
    _geom_torsion_atom_site_label_2
    _geom_torsion_atom_site_label_3
    _geom_torsion_atom_site_label_4
    _geom_torsion_site_symmetry_1
    _geom_torsion_site_symmetry_2
    _geom_torsion_site_symmetry_3
    _geom_torsion_site_symmetry_4
    _geom_torsion
    _geom_torsion_publ_flag
    C13 S C1 C8 . . . . 110.5(2) ?
    C13 S C1 C2 . . . . -74.3(2) ?
    C8 C1 C2 C7 . . . . 0.2(2) ?
    S C1 C2 C7 . . . . -175.77(17) ?
    C8 C1 C2 C3 . . . . 179.0(2) ?
    S C1 C2 C3 . . . . 3.0(4) ?
    C7 C2 C3 C4 . . . . -0.7(3) ?
    C1 C2 C3 C4 . . . . -179.4(2) ?
    C2 C3 C4 C5 . . . . 0.6(3) ?
    C2 C3 C4 C9 . . . . -179.7(2) ?
    C3 C4 C5 C6 . . . . 0.0(4) ?
    C9 C4 C5 C6 . . . . -179.6(2) ?
    C4 C5 C6 C7 . . . . -0.6(4) ?
    C4 C5 C6 C10 . . . . 179.6(2) ?
    C8 O1 C7 C6 . . . . -179.4(2) ?
    C8 O1 C7 C2 . . . . -0.4(2) ?
    C5 C6 C7 O1 . . . . 179.4(2) ?
    C10 C6 C7 O1 . . . . -0.8(4) ?
    C5 C6 C7 C2 . . . . 0.5(3) ?
    C10 C6 C7 C2 . . . . -179.7(2) ?
    C3 C2 C7 O1 . . . . -178.87(19) ?
    C1 C2 C7 O1 . . . . 0.2(2) ?
    C3 C2 C7 C6 . . . . 0.1(3) ?
    C1 C2 C7 C6 . . . . 179.1(2) ?
    C2 C1 C8 O1 . . . . -0.5(2) ?
    S C1 C8 O1 . . . . 175.57(15) ?
    C2 C1 C8 C11 . . . . -177.8(2) ?
    S C1 C8 C11 . . . . -1.8(4) ?
    C7 O1 C8 C1 . . . . 0.5(2) ?
    C7 O1 C8 C11 . . . . 178.39(17) ?
    C1 C8 C11 C12 . . . . 108.4(3) ?
    O1 C8 C11 C12 . . . . -68.9(2) ?
    C8 C11 C12 O2 . . . . 109.1(2) ?
    C8 C11 C12 O3 . . . . -69.6(2) ?
loop_
    _geom_hbond_atom_site_label_D
    _geom_hbond_atom_site_label_H
    _geom_hbond_atom_site_label_A
    _geom_hbond_site_symmetry_A
    _geom_hbond_distance_DH
    _geom_hbond_distance_HA
    _geom_hbond_distance_DA
    _geom_hbond_angle_DHA
    O3 H3O O2 2_676 0.73(4) 1.95(4) 2.680(3) 177(4)
    C9 H9A Cg 1_655 0.96 2.72 3.621(4) 156.4
