# Supplementary material for: 2-(5,7-Dimethyl-3-methyl­sulfanyl-1-benzofuran-2-yl)acetic acid
Source: Acta Crystallogr Sect E Struct Rep Online. 2008 Jul 26;64(Pt 8):o1598. doi: 10.1107/S1600536808022988 (PMC2962211; doi:10.1107/S1600536808022988)
Supplement: Supplementary file 2 [file e-64-o1598-Isup2.hkl]

# 
# h,k,l, Fc-squared, Fo-squared, sigma(Fo-squared) and status flag 
# 
data_I
_shelx_title ' TEST IN P-1' 
_shelx_refln_list_code          4 
_shelx_F_calc_maximum       96.76 
_exptl_crystal_F_000       264.00 
_reflns_d_resolution_high  0.8108 
 
loop_ 
 _symmetry_equiv_pos_as_xyz 
 'x, y, z' 
 '-x, -y, -z' 
 
_cell_length_a     4.7225 
_cell_length_b     7.4760 
_cell_length_c    17.6870 
_cell_angle_alpha  80.910 
_cell_angle_beta   89.860 
_cell_angle_gamma  80.670 
 
_shelx_F_squared_multiplier     1.000 
 
loop_ 
 _refln_index_h 
 _refln_index_k 
 _refln_index_l 
 _refln_F_squared_calc 
 _refln_F_squared_meas 
 _refln_F_squared_sigma 
 _refln_observed_status 
   1   0   0      629.03      593.61     27.12 o 
   2   0   0      369.85      379.63      6.41 o 
   3   0   0        0.05        0.79      0.64 o 
   4   0   0       34.12       33.19      1.00 o 
   5   0   0       55.52       71.76      2.36 o 
  -5   1   0       41.32       39.46      1.94 o 
  -4   1   0        3.02        9.56      1.76 o 
  -3   1   0        4.95        6.75      0.93 o 
  -2   1   0      347.49      318.34     10.01 o 
  -1   1   0     2749.44     2522.51    112.83 o 
   0   1   0       16.35       13.83      0.55 o 
   1   1   0      324.78      345.99     16.55 o 
   2   1   0      164.82      148.55      8.89 o 
   3   1   0       24.17       21.04      2.32 o 
   4   1   0       63.48       64.49      1.26 o 
   5   1   0       37.60       43.10      2.68 o 
  -5   2   0       90.59       94.59      1.88 o 
  -3   2   0      111.90       98.81      1.43 o 
  -2   2   0       10.53        7.52      1.86 o 
  -1   2   0     1244.61     1326.74     30.24 o 
   0   2   0     1249.01     1344.44     24.26 o 
   1   2   0       29.01       31.57      1.05 o 
   2   2   0      451.23      454.00     24.03 o 
   3   2   0      142.89      160.54      5.72 o 
   4   2   0      212.89      229.79      3.19 o 
   5   2   0       98.83      108.18      3.45 o 
  -5   3   0        7.78       15.96      1.75 o 
  -4   3   0        3.48       10.34      2.03 o 
  -3   3   0      132.40      129.45      1.72 o 
  -2   3   0       80.22       90.31      3.58 o 
  -1   3   0      892.62     1107.96     18.83 o 
   0   3   0       56.33       63.95      1.18 o 
   1   3   0      922.16     1063.24     19.35 o 
   2   3   0        4.05        4.48      0.77 o 
   3   3   0      456.13      466.54     22.64 o 
   4   3   0       34.88       32.79      1.69 o 
   5   3   0       82.23       78.77      2.25 o 
  -4   4   0        0.81       -0.63      1.18 o 
  -3   4   0      251.99      232.61      7.61 o 
  -2   4   0      200.39      194.16     14.41 o 
  -1   4   0      482.51      559.47      7.76 o 
   0   4   0      627.49      732.93     26.33 o 
   1   4   0      156.08      151.81      1.45 o 
   2   4   0      391.04      418.74      3.59 o 
   3   4   0       74.44       83.52      4.55 o 
   4   4   0       49.90       52.77      3.67 o 
   5   4   0       67.90       64.83      2.15 o 
  -4   5   0        3.68        9.37      1.50 o 
  -3   5   0      178.17      159.65     12.58 o 
  -2   5   0       61.69       46.01      5.49 o 
  -1   5   0      153.71      145.41      4.91 o 
   0   5   0       45.74       57.56      2.29 o 
   1   5   0      660.09      654.52     44.24 o 
   2   5   0        2.13        2.58      1.28 o 
   3   5   0      122.86      127.17      1.70 o 
   4   5   0        2.82        4.78      1.03 o 
   5   5   0      131.85      139.78      3.08 o 
  -3   6   0       63.78       62.33      6.98 o 
  -2   6   0       45.53       41.96      3.03 o 
  -1   6   0       28.26       29.62      1.37 o 
   0   6   0      441.85      440.02      2.97 o 
   1   6   0      172.87      165.89      1.89 o 
   2   6   0        7.51        9.60      0.70 o 
   3   6   0      198.65      198.66      7.38 o 
   4   6   0       25.39       25.83      2.03 o 
  -2   7   0       27.13       20.35      1.51 o 
  -1   7   0      167.57      159.03      3.11 o 
   0   7   0      210.81      202.88      6.03 o 
   1   7   0      479.67      470.54      9.08 o 
   2   7   0        0.44        0.40      0.82 o 
   3   7   0      136.03      129.04      2.00 o 
   4   7   0       12.40       13.01      1.04 o 
   0   8   0      156.57      157.85      4.67 o 
   1   8   0       36.10       36.74      1.35 o 
   2   8   0      545.51      525.30      7.79 o 
   3   8   0       52.01       47.10      1.45 o 
   1   9   0        9.26       18.30      1.56 o 
  -1  -9   1       23.84       23.33      1.17 o 
  -3  -8   1       87.78       84.41      1.82 o 
  -2  -8   1        0.63        3.72      1.05 o 
  -1  -8   1      127.36      122.99      1.99 o 
   0  -8   1        2.54        3.21      1.01 o 
   1  -8   1       79.20       76.93      2.46 o 
  -4  -7   1       51.25       49.90      1.65 o 
  -3  -7   1        9.87       15.71      1.39 o 
  -2  -7   1       33.54       33.54      2.04 o 
  -1  -7   1       71.59       73.40      1.50 o 
   0  -7   1        9.86       11.82      0.99 o 
   1  -7   1      323.08      293.61      4.15 o 
   2  -7   1       58.03       54.51      2.09 o 
  -4  -6   1       81.62       73.18      2.62 o 
  -3  -6   1       77.24       74.59      1.48 o 
  -2  -6   1      282.03      278.43      3.08 o 
  -1  -6   1       15.11       17.85      1.30 o 
   0  -6   1      185.11      192.57      4.34 o 
   1  -6   1      182.25      170.52      4.95 o 
   2  -6   1      209.29      196.02      3.37 o 
   3  -6   1        4.11        9.38      2.48 o 
  -5  -5   1      125.05      114.23      3.51 o 
  -4  -5   1       33.88       31.72      1.07 o 
  -3  -5   1       11.67        9.93      0.84 o 
  -2  -5   1       44.79       40.27      0.99 o 
  -1  -5   1        3.95        5.78      0.75 o 
   0  -5   1      248.23      252.73     11.72 o 
   1  -5   1      117.56      104.77      3.22 o 
   2  -5   1        0.58        0.79      1.17 o 
   3  -5   1      145.47      145.66      7.69 o 
   4  -5   1       35.82       38.10      3.99 o 
  -5  -4   1        0.40        0.43      1.68 o 
  -4  -4   1      378.00      373.83      8.04 o 
  -3  -4   1       68.77       64.25      3.72 o 
  -2  -4   1      550.61      621.57      6.71 o 
  -1  -4   1        0.27        0.16      0.44 o 
   0  -4   1       13.34       13.56      0.63 o 
   1  -4   1      164.48      163.75      4.37 o 
   2  -4   1        8.03        9.41      1.10 o 
   3  -4   1       31.19       31.95      1.85 o 
   4  -4   1       63.33       65.72      3.69 o 
  -5  -3   1      112.15      109.39      2.62 o 
  -4  -3   1       22.83       23.41      1.53 o 
  -3  -3   1        6.99        8.07      0.76 o 
  -2  -3   1       60.95       74.47      2.67 o 
  -1  -3   1      989.98     1022.25      7.71 o 
   0  -3   1      338.02      433.24     11.06 o 
   1  -3   1        1.30        0.69      0.62 o 
   2  -3   1      319.15      315.77      9.76 o 
   3  -3   1      473.07      439.71     10.28 o 
   4  -3   1      110.09      103.75      1.79 o 
   5  -3   1        6.48       13.52      2.84 o 
  -5  -2   1      147.58      160.40      5.28 o 
  -4  -2   1      145.93      146.19      4.19 o 
  -3  -2   1      266.57      267.23      9.78 o 
  -2  -2   1      561.27      576.76     17.24 o 
  -1  -2   1      455.51      507.87      7.04 o 
   0  -2   1      688.68      696.21     10.34 o 
   1  -2   1       40.57       30.56      1.13 o 
   2  -2   1      352.57      311.16     17.45 o 
   3  -2   1      126.18      117.51      1.54 o 
   4  -2   1       35.44       33.09      3.66 o 
   5  -2   1       18.00       26.40      1.79 o 
  -5  -1   1       85.34       86.20      2.42 o 
  -4  -1   1       84.47       78.82      1.37 o 
  -3  -1   1      499.07      540.30     12.65 o 
  -2  -1   1       53.57       50.27      3.33 o 
  -1  -1   1       43.78       49.77      4.85 o 
   0  -1   1     1650.72     1633.24     18.32 o 
   1  -1   1      596.63      542.12     20.26 o 
   2  -1   1        0.66        2.07      0.49 o 
   3  -1   1       76.42       68.72      4.05 o 
   4  -1   1      342.60      339.82      9.45 o 
   5  -1   1      119.80      123.64      2.04 o 
  -5   0   1      186.99      208.07      5.37 o 
  -4   0   1       50.32       48.33      2.35 o 
  -3   0   1       18.36       17.33      0.50 o 
  -2   0   1        5.16        5.02      0.50 o 
  -1   0   1      214.40      204.91     15.77 o 
   0   0   1      986.36       -0.02      0.04 o 
   1   0   1     2478.05     2363.34     78.33 o 
   2   0   1     1482.42     1566.63     53.13 o 
   3   0   1       25.63       32.49      1.39 o 
   4   0   1       79.08       78.22      2.67 o 
   5   0   1        0.71        5.53      1.30 o 
  -5   1   1        0.41        3.99      2.81 o 
  -4   1   1      153.30      150.41      4.67 o 
  -3   1   1      203.52      186.06      1.79 o 
  -2   1   1      759.68      740.09     47.04 o 
  -1   1   1        6.81        9.39      1.02 o 
   0   1   1     1756.71     1416.25     32.91 o 
   1   1   1     5254.32     5259.13    146.35 o 
   2   1   1       36.06       34.96      1.78 o 
   3   1   1        7.96        7.41      1.66 o 
   4   1   1       12.97       13.41      0.78 o 
   5   1   1       24.78       29.40      1.14 o 
  -5   2   1       16.10       16.29      1.12 o 
  -4   2   1      983.87      960.79     11.36 o 
  -3   2   1      105.37      102.08      1.45 o 
  -2   2   1       13.59       18.17      1.82 o 
  -1   2   1       12.36       12.70      0.67 o 
   0   2   1      185.47      181.80      1.17 o 
   1   2   1     1249.13     1402.17     21.60 o 
   2   2   1       71.40       71.32      3.86 o 
   3   2   1        0.05       -0.97      0.51 o 
   4   2   1      414.54      429.82      7.04 o 
   5   2   1       10.56       16.09      1.36 o 
  -5   3   1       38.80       49.96      5.02 o 
  -4   3   1      199.19      200.82     11.51 o 
  -3   3   1       50.25       47.72      1.18 o 
  -2   3   1      191.09      200.09      1.80 o 
  -1   3   1      155.33      189.14     12.31 o 
   0   3   1       19.99       27.90      0.98 o 
   1   3   1      373.89      395.23      4.29 o 
   2   3   1      217.90      232.40     18.16 o 
   3   3   1      766.54      785.35     19.02 o 
   4   3   1       11.61       12.51      1.01 o 
   5   3   1        6.99       12.40      2.03 o 
  -4   4   1       15.74       16.67      1.10 o 
  -3   4   1       56.96       46.82      1.22 o 
  -2   4   1      364.16      333.54     17.74 o 
  -1   4   1      780.70      824.75     24.62 o 
   0   4   1      738.35      847.22     19.73 o 
   1   4   1      348.45      418.78     14.78 o 
   2   4   1      198.92      201.12      1.75 o 
   3   4   1        2.83        7.32      0.64 o 
   4   4   1       71.32       71.18      1.91 o 
  -4   5   1       12.62       14.64      2.66 o 
  -3   5   1       49.30       52.54      5.72 o 
  -2   5   1       35.68       28.79      2.85 o 
  -1   5   1       13.44       13.76      0.83 o 
   0   5   1        2.08        4.14      0.51 o 
   1   5   1      926.10      975.45     28.36 o 
   2   5   1       45.90       52.81      1.88 o 
   3   5   1        3.64        6.45      0.92 o 
   4   5   1        0.52        2.62      1.45 o 
   5   5   1      179.96      187.30      3.53 o 
  -3   6   1       13.53       12.90      1.85 o 
  -2   6   1       92.06       88.07      7.33 o 
  -1   6   1       35.12       30.99      1.44 o 
   0   6   1      209.82      219.10      2.86 o 
   1   6   1        8.13        9.96      2.64 o 
   2   6   1      113.70      109.49      2.39 o 
   3   6   1        0.54        1.97      1.81 o 
   4   6   1       17.04       16.51      0.99 o 
  -2   7   1       67.64       64.34      2.22 o 
  -1   7   1      133.87      109.97      2.61 o 
   0   7   1      145.08      148.95      1.93 o 
   1   7   1      455.99      462.42      4.66 o 
   2   7   1       10.58       10.44      0.77 o 
   3   7   1        1.39        4.50      1.95 o 
   4   7   1       14.98       11.42      1.41 o 
  -1   8   1        6.59        9.59      1.88 o 
   0   8   1       78.50       79.25      1.62 o 
   1   8   1       22.53       21.20      1.02 o 
   2   8   1        5.55       10.01      1.21 o 
   3   8   1        8.52       14.35      2.03 o 
   0   9   1       79.04       68.49      2.39 o 
   1   9   1        6.95       13.11      1.40 o 
   2   9   1       88.30       84.35      1.85 o 
  -3  -8   2        2.10        3.61      1.22 o 
  -2  -8   2        0.05        0.92      1.30 o 
  -1  -8   2       23.48       22.27      1.08 o 
   0  -8   2       91.36       94.10      1.80 o 
   1  -8   2        4.85        9.13      1.96 o 
  -4  -7   2       66.79       64.46      1.66 o 
  -3  -7   2       14.20       12.50      0.93 o 
  -2  -7   2      233.98      230.55      5.55 o 
  -1  -7   2      285.13      285.82      3.28 o 
   0  -7   2        0.29        0.68      0.78 o 
   2  -7   2       91.29       82.89      2.49 o 
  -4  -6   2       10.41       14.22      3.66 o 
  -3  -6   2       21.06       21.48      0.97 o 
  -2  -6   2      381.01      393.82      6.11 o 
  -1  -6   2      212.49      216.97      2.21 o 
   0  -6   2       60.25       56.35      1.22 o 
   1  -6   2        1.46        1.92      0.75 o 
   2  -6   2      159.20      153.35      3.03 o 
   3  -6   2       21.34       20.71      3.15 o 
  -5  -5   2        0.81        6.12      1.85 o 
  -4  -5   2        9.27        9.58      0.79 o 
  -3  -5   2      225.50      226.72      3.92 o 
  -2  -5   2      288.73      317.49     19.51 o 
  -1  -5   2      319.95      353.07      3.28 o 
   0  -5   2      219.26      208.72      8.19 o 
   1  -5   2       67.85       72.02      0.93 o 
   2  -5   2      120.86      110.68      4.66 o 
   3  -5   2       15.70       13.95      0.92 o 
   4  -5   2       52.90       57.66      4.22 o 
  -5  -4   2        1.83        2.28      1.71 o 
  -4  -4   2      191.15      189.72      4.43 o 
  -3  -4   2       19.65       20.10      1.42 o 
  -2  -4   2      342.86      369.14     10.53 o 
  -1  -4   2       70.99       94.78      1.21 o 
   0  -4   2       32.89       46.49      0.86 o 
   1  -4   2       98.04      108.22      3.47 o 
   2  -4   2       47.30       50.83      4.79 o 
   3  -4   2       70.84       70.72      4.41 o 
   4  -4   2       65.47       64.11      1.79 o 
  -5  -3   2       45.86       47.24      1.90 o 
  -4  -3   2        2.88        6.46      2.50 o 
  -3  -3   2      153.45      163.08      9.51 o 
  -2  -3   2       96.12      111.01      2.86 o 
  -1  -3   2      305.04      327.54      6.04 o 
   0  -3   2       52.48       63.02      1.19 o 
   1  -3   2     1075.28     1156.40     27.52 o 
   2  -3   2      280.58      312.98     15.86 o 
   3  -3   2        7.77       11.92      1.26 o 
   4  -3   2      118.27      126.59      6.15 o 
   5  -3   2       32.54       39.57      1.45 o 
  -5  -2   2       34.77       37.49      1.22 o 
  -4  -2   2        5.11       11.17      1.43 o 
  -3  -2   2       76.20       66.51      5.01 o 
  -2  -2   2       15.65       26.01      1.34 o 
  -1  -2   2       96.87       92.17      3.03 o 
   0  -2   2      546.93      598.29     22.53 o 
   1  -2   2     1478.19     1651.16     76.02 o 
   2  -2   2      214.35      242.35     12.66 o 
   3  -2   2      567.45      553.16      6.95 o 
   4  -2   2       10.83       10.04      1.71 o 
   5  -2   2       34.95       35.71      1.33 o 
  -5  -1   2        5.67       12.59      1.91 o 
  -4  -1   2      115.66      125.13      1.90 o 
  -3  -1   2       30.80       29.13      1.58 o 
  -2  -1   2       64.14       73.07      4.08 o 
  -1  -1   2     3244.73     3122.77    188.29 o 
   0  -1   2       17.95       15.11      0.66 o 
   1  -1   2       46.40       48.33      2.39 o 
   2  -1   2        9.43        8.47      0.55 o 
   3  -1   2      217.51      203.47      3.26 o 
   4  -1   2       34.64       37.17      1.94 o 
   5  -1   2       78.37       93.58      2.84 o 
  -5   0   2       47.06       51.79      1.99 o 
  -4   0   2        0.44        0.71      0.81 o 
  -3   0   2       22.29       14.69      2.17 o 
  -2   0   2       13.95       11.78      2.20 o 
  -1   0   2      313.58      276.58     15.65 o 
   0   0   2      233.69      149.98     25.77 o 
   1   0   2        2.39        1.04      0.25 o 
   2   0   2     1514.82     1555.93     29.88 o 
   3   0   2       10.84       18.60      0.98 o 
   4   0   2        7.27       10.10      3.07 o 
   5   0   2       32.04       33.19      1.84 o 
  -5   1   2       19.86       22.85      1.16 o 
  -4   1   2       41.60       48.23      1.24 o 
  -3   1   2       36.69       32.54      0.89 o 
  -2   1   2      798.82      762.74     26.29 o 
  -1   1   2      764.52      709.65     66.01 o 
   0   1   2     1963.76     2053.21     39.09 o 
   1   1   2     6844.87     7192.81    239.83 o 
   2   1   2       13.40        4.70      1.11 o 
   3   1   2      232.76      244.64      5.04 o 
   4   1   2       25.16       20.86      0.67 o 
   5   1   2        2.15        2.00      1.90 o 
  -5   2   2        0.87        4.82      1.48 o 
  -4   2   2       90.34       97.78      5.80 o 
  -3   2   2       37.51       35.98      1.30 o 
  -2   2   2      311.78      287.18      4.23 o 
  -1   2   2       85.02       88.88      2.68 o 
   0   2   2      488.88      477.96      7.93 o 
   1   2   2     2418.97     2677.47     20.65 o 
   2   2   2       32.96       29.19      0.75 o 
   3   2   2        0.84        2.95      0.49 o 
   4   2   2       78.09       70.66      2.63 o 
   5   2   2       41.37       39.19      1.81 o 
  -5   3   2       24.36       31.71      4.09 o 
  -4   3   2       86.83       83.88      7.91 o 
  -3   3   2      381.27      364.75     19.83 o 
  -2   3   2      373.50      361.44      2.40 o 
  -1   3   2      109.91      129.29      5.82 o 
   0   3   2      525.67      621.78      8.60 o 
   1   3   2      274.01      331.38      2.30 o 
   2   3   2      726.20      799.31     15.40 o 
   3   3   2      312.04      302.20     12.62 o 
   4   3   2      157.92      151.71      1.60 o 
   5   3   2      157.51      166.04      3.11 o 
  -4   4   2       25.94       35.62      5.52 o 
  -3   4   2        1.06        0.44      0.95 o 
  -2   4   2       64.35       58.72      4.40 o 
  -1   4   2       97.56       95.63      2.79 o 
   0   4   2      302.66      348.87      7.99 o 
   1   4   2      480.94      482.00      8.84 o 
   2   4   2       62.17       71.27      1.07 o 
   3   4   2       15.73       13.79      0.59 o 
   4   4   2      234.14      231.03      2.27 o 
  -4   5   2       50.96       55.17      2.98 o 
  -3   5   2       16.58       17.49      0.99 o 
  -2   5   2       53.87       50.33      1.88 o 
  -1   5   2      380.11      398.73     13.63 o 
   0   5   2      539.55      594.53      6.84 o 
   1   5   2      117.23      134.47      1.19 o 
   2   5   2      256.19      256.42      2.14 o 
   3   5   2      320.72      322.19      7.33 o 
   4   5   2        6.19        7.84      1.08 o 
   5   5   2        0.83        4.60      2.09 o 
  -3   6   2       14.27       14.11      1.00 o 
  -2   6   2       42.16       40.79      6.62 o 
  -1   6   2       23.48       27.08      0.94 o 
   0   6   2        0.19        0.30      0.69 o 
   1   6   2       11.33       15.12      0.73 o 
   2   6   2      221.66      211.81      5.63 o 
   3   6   2       35.04       35.84      1.39 o 
   4   6   2       77.72       70.79      2.27 o 
  -3   7   2       54.64       49.88      2.19 o 
  -2   7   2       23.19       20.30      1.56 o 
  -1   7   2        1.55        2.98      1.42 o 
   0   7   2        0.33        2.42      1.10 o 
   1   7   2      322.84      308.84      8.14 o 
   2   7   2      142.79      139.90      5.88 o 
   3   7   2       54.35       48.41      1.31 o 
   4   7   2        8.75       13.14      1.42 o 
  -2   8   2        6.34       11.67      2.15 o 
  -1   8   2       53.92       52.88      2.09 o 
   0   8   2        0.19        0.59      0.89 o 
   1   8   2      122.94      115.71      4.52 o 
   2   8   2      107.14      100.31      1.83 o 
   3   8   2        5.30       11.38      1.44 o 
   0   9   2        4.09        8.99      1.78 o 
   1   9   2       19.61       19.46      1.99 o 
   2   9   2       58.66       54.82      1.54 o 
  -3  -8   3        0.80        2.55      1.20 o 
  -2  -8   3       64.34       60.27      1.56 o 
  -1  -8   3       78.66       79.65      1.73 o 
   0  -8   3       91.51       89.25      4.77 o 
   1  -8   3       79.49       78.73      2.55 o 
  -4  -7   3       14.97       15.05      1.12 o 
  -3  -7   3       58.49       57.03      1.77 o 
  -2  -7   3      109.30      109.18      2.28 o 
  -1  -7   3      142.04      142.03      2.02 o 
   0  -7   3       20.34       20.58      0.95 o 
   1  -7   3       91.62       89.46      2.45 o 
   2  -7   3       54.60       47.84      2.03 o 
  -4  -6   3        0.43       -1.00      1.62 o 
  -3  -6   3      125.89      121.66      1.88 o 
  -2  -6   3       30.13       26.43      0.97 o 
  -1  -6   3       20.35       16.00      1.18 o 
   0  -6   3      580.43      590.91     26.44 o 
   1  -6   3        5.82        5.62      0.88 o 
   2  -6   3      110.53       92.41      2.43 o 
   3  -6   3        7.63       14.89      2.15 o 
  -5  -5   3       16.27       15.16      1.50 o 
  -4  -5   3       19.98       19.05      0.96 o 
  -3  -5   3      101.44      102.98      1.61 o 
  -2  -5   3       27.29       30.67      0.94 o 
  -1  -5   3      168.06      166.49      2.71 o 
   0  -5   3      107.59      118.25      2.14 o 
   1  -5   3       45.68       46.98      1.66 o 
   2  -5   3       58.61       48.22      2.29 o 
   3  -5   3       50.69       51.85      2.51 o 
   4  -5   3       11.18       15.59      1.26 o 
  -5  -4   3       52.53       52.26      2.08 o 
  -4  -4   3       66.46       63.48      1.59 o 
  -3  -4   3       32.32       37.67      0.98 o 
  -2  -4   3      166.95      129.66      5.35 o 
  -1  -4   3       71.98       83.90      1.17 o 
   0  -4   3      430.62      447.58      3.20 o 
   1  -4   3       18.20       18.80      0.65 o 
   2  -4   3       75.27       70.06      1.22 o 
   3  -4   3      128.25      119.00      5.26 o 
   4  -4   3        2.71        7.49      1.35 o 
  -5  -3   3       10.06       15.90      2.06 o 
  -4  -3   3      273.34      267.98      2.42 o 
  -3  -3   3      123.45      109.80      1.42 o 
  -2  -3   3      101.65      113.48      4.96 o 
  -1  -3   3       79.05      100.08      1.97 o 
   0  -3   3      518.38      590.60      4.72 o 
   1  -3   3        1.61        7.22      0.77 o 
   2  -3   3       56.18       42.17      1.86 o 
   3  -3   3       13.79       12.03      4.66 o 
   4  -3   3       36.62       40.12      1.26 o 
  -5  -2   3        7.43       10.10      1.87 o 
  -4  -2   3        1.43        2.75      1.36 o 
  -3  -2   3      430.35      429.52     23.07 o 
  -2  -2   3      109.09      124.93      5.07 o 
  -1  -2   3      233.00      223.73      2.62 o 
   0  -2   3      513.57      577.68     24.53 o 
   1  -2   3      995.15     1014.29     61.81 o 
   2  -2   3      914.38      935.38     42.11 o 
   3  -2   3      524.76      496.56     12.93 o 
   4  -2   3        2.61        3.10      1.07 o 
   5  -2   3       10.25       21.00      2.62 o 
  -5  -1   3        6.67       12.55      1.39 o 
  -4  -1   3       27.14       24.31      0.93 o 
  -3  -1   3       50.82       41.68      2.99 o 
  -2  -1   3      554.95      529.29     16.88 o 
  -1  -1   3     2577.74     2563.71    103.86 o 
   0  -1   3     2165.42     2027.44    164.91 o 
   1  -1   3      643.27      620.68     31.51 o 
   2  -1   3      295.99      326.52     18.03 o 
   3  -1   3      247.25      258.42     10.73 o 
   4  -1   3       37.57       40.25      1.13 o 
   5  -1   3       61.37       71.73      2.43 o 
  -5   0   3       14.16       17.84      2.61 o 
  -4   0   3        4.40        9.62      1.07 o 
  -3   0   3     1251.92     1214.21      4.45 o 
  -2   0   3      707.08      700.15     20.84 o 
  -1   0   3     1134.77     1051.27     43.71 o 
   0   0   3        4.25        4.00      0.34 o 
   1   0   3      253.37      242.35     17.13 o 
   2   0   3       28.39       27.83      1.90 o 
   3   0   3       54.18       59.44      2.62 o 
   4   0   3       22.69       22.41      0.88 o 
   5   0   3      396.13      389.45      4.97 o 
  -4   1   3      185.28      186.18      5.96 o 
  -3   1   3      118.46      115.48      5.32 o 
  -2   1   3      105.85      137.66      2.50 o 
  -1   1   3      651.67      613.79     44.89 o 
   0   1   3      883.83      977.34     93.85 o 
   1   1   3     6483.10     7147.12    280.60 o 
   2   1   3       34.17       49.15      1.23 o 
   3   1   3      594.37      665.67      8.19 o 
   4   1   3      113.66      107.67      1.81 o 
   5   1   3        2.38        0.52      1.82 o 
  -5   2   3        8.22       11.44      1.55 o 
  -4   2   3      103.23      112.51      8.59 o 
  -3   2   3        8.95       10.11      2.41 o 
  -2   2   3      156.00      158.69      1.51 o 
  -1   2   3      489.26      523.41      4.20 o 
   0   2   3        6.69        7.17      0.25 o 
   1   2   3       19.48       15.66      0.37 o 
   2   2   3     2603.10     2897.20      9.48 o 
   3   2   3        5.00        8.85      0.79 o 
   4   2   3        1.49        1.52      0.69 o 
   5   2   3       10.61       11.86      1.42 o 
  -5   3   3       11.70       14.67      1.14 o 
  -4   3   3       23.10       25.64      2.34 o 
  -3   3   3      657.75      670.18     55.61 o 
  -2   3   3       62.99       58.95      1.19 o 
  -1   3   3      151.11      152.95      5.28 o 
   0   3   3      286.16      301.64      2.31 o 
   1   3   3      284.52      325.58      3.33 o 
   2   3   3      243.89      274.30      5.91 o 
   3   3   3        0.57        1.23      0.58 o 
   4   3   3      248.29      255.28      3.31 o 
  -4   4   3       67.67       75.46      6.70 o 
  -3   4   3      109.47      110.19      6.12 o 
  -2   4   3       51.62       38.55      2.18 o 
  -1   4   3       68.98       62.28      2.09 o 
   0   4   3       27.18       21.30      0.96 o 
   1   4   3       28.15       36.72      0.62 o 
   2   4   3       18.31       20.49      0.76 o 
   3   4   3      311.36      326.17      1.95 o 
   4   4   3      139.15      133.57      2.53 o 
   5   4   3        6.42        9.19      1.42 o 
  -4   5   3       57.73       67.35      7.83 o 
  -3   5   3      105.52       93.99      9.13 o 
  -2   5   3      156.48      147.98     17.13 o 
  -1   5   3      376.99      394.09     11.69 o 
   0   5   3        4.50        6.88      0.62 o 
   1   5   3      518.35      565.64      8.01 o 
   2   5   3      350.79      352.58      2.46 o 
   3   5   3        0.02        1.32      1.01 o 
   4   5   3       26.81       24.56      1.51 o 
  -3   6   3       32.21       29.57      3.86 o 
  -2   6   3       57.30       54.86      5.61 o 
  -1   6   3      167.02      164.35     15.52 o 
   0   6   3      472.99      469.50      8.11 o 
   1   6   3       22.08       26.89      0.93 o 
   2   6   3       18.68       21.00      0.82 o 
   3   6   3       17.96       19.99      0.97 o 
   4   6   3       45.38       42.22      1.87 o 
  -3   7   3       66.88       63.20     11.63 o 
  -2   7   3       63.55       54.66      2.09 o 
  -1   7   3       90.68       86.19      2.30 o 
   0   7   3        0.03        1.45      0.99 o 
   1   7   3       89.51       90.55      1.64 o 
   2   7   3        2.48        6.58      2.12 o 
   3   7   3      129.67      121.40      1.90 o 
   4   7   3        2.08        3.94      1.85 o 
  -2   8   3       18.40       15.97      1.54 o 
  -1   8   3      172.71      151.28      3.23 o 
   0   8   3       28.86       28.46      1.59 o 
   1   8   3        0.70        2.00      0.88 o 
   2   8   3       14.99       12.65      0.89 o 
   3   8   3      114.88      110.39      2.89 o 
   0   9   3        6.62        7.31      1.75 o 
   1   9   3        3.19        6.51      1.17 o 
   2   9   3      110.79      103.31      2.15 o 
  -3  -8   4        0.45       -0.52      2.83 o 
  -2  -8   4       10.30       12.28      1.14 o 
  -1  -8   4      293.13      280.96      9.44 o 
   0  -8   4       11.46       12.82      2.03 o 
   1  -8   4      125.91      112.17      3.00 o 
  -4  -7   4       30.98       28.61      1.32 o 
  -3  -7   4       33.49       34.53      1.22 o 
  -2  -7   4       11.89        9.94      0.85 o 
  -1  -7   4       11.23       11.14      0.83 o 
   0  -7   4       46.62       47.26      1.32 o 
   1  -7   4      147.48      141.32      3.04 o 
   2  -7   4       16.33       17.23      1.47 o 
  -4  -6   4        2.28        3.80      1.26 o 
  -3  -6   4       25.82       25.26      1.07 o 
  -2  -6   4        9.57        9.74      0.77 o 
  -1  -6   4      904.14      936.63      4.67 o 
   0  -6   4        1.04        2.98      1.19 o 
   1  -6   4        0.82        1.73      1.02 o 
   2  -6   4        1.82        1.19      1.51 o 
   3  -6   4       45.31       42.71      1.94 o 
  -5  -5   4       33.92       35.40      1.91 o 
  -4  -5   4        0.53        0.28      1.00 o 
  -3  -5   4        3.52        6.34      1.04 o 
  -2  -5   4      322.41      337.83      2.69 o 
  -1  -5   4        9.25        8.17      0.63 o 
   0  -5   4      913.59      968.70     18.81 o 
   1  -5   4      324.34      304.87      9.33 o 
   2  -5   4       38.83       49.61      1.16 o 
   3  -5   4        5.88        9.50      1.27 o 
   4  -5   4        1.58        4.67      1.44 o 
  -5  -4   4       40.01       38.85      1.93 o 
  -4  -4   4       55.42       53.13      1.29 o 
  -3  -4   4       23.98       18.51      0.81 o 
  -2  -4   4      630.76      706.16     11.40 o 
  -1  -4   4       44.71       52.33      0.99 o 
   0  -4   4      350.63      370.29     24.30 o 
   1  -4   4      118.06      121.34      6.23 o 
   2  -4   4        0.73        2.47      0.59 o 
   3  -4   4       33.11       27.75      1.03 o 
   4  -4   4      139.94      143.80      7.12 o 
  -5  -3   4       35.37       39.27      1.88 o 
  -4  -3   4      186.38      169.39      1.99 o 
  -3  -3   4        0.01       -0.08      1.47 o 
  -2  -3   4      232.55      245.97      7.53 o 
  -1  -3   4      328.44      419.89      5.51 o 
   0  -3   4     1161.33     1257.39     30.51 o 
   1  -3   4        0.86        1.12      0.38 o 
   2  -3   4      128.03      111.64      8.13 o 
   3  -3   4        0.38       -0.26      0.78 o 
   4  -3   4      152.19      152.96      4.36 o 
  -5  -2   4       79.79       80.11      2.42 o 
  -4  -2   4        0.37        1.01      0.87 o 
  -3  -2   4       33.71       28.96      1.57 o 
  -2  -2   4       35.23       31.11      1.35 o 
  -1  -2   4      741.75      825.93      7.11 o 
   0  -2   4      184.81      201.16     15.61 o 
   1  -2   4      264.80      272.87     15.54 o 
   2  -2   4      470.56      461.32     28.76 o 
   3  -2   4      228.83      220.03      8.19 o 
   4  -2   4      192.21      189.63      3.65 o 
   5  -2   4        0.61        3.83      2.14 o 
  -5  -1   4        0.09        1.55      1.99 o 
  -4  -1   4       69.53       68.51      5.29 o 
  -3  -1   4      332.57      344.09     10.00 o 
  -2  -1   4      658.41      608.46     23.26 o 
  -1  -1   4      665.52      637.18     32.80 o 
   0  -1   4      804.61      756.57     51.72 o 
   1  -1   4     1404.85     1258.43     54.40 o 
   2  -1   4      198.95      199.76     12.48 o 
   3  -1   4        1.17        0.67      0.85 o 
   4  -1   4       92.49       95.19      1.56 o 
   5  -1   4       10.44       15.84      1.62 o 
  -5   0   4       32.72       32.29      3.86 o 
  -4   0   4        2.79        4.48      0.96 o 
  -3   0   4      466.48      450.59      3.55 o 
  -2   0   4      404.12      404.90     22.27 o 
  -1   0   4     1972.61     1872.05     72.69 o 
   0   0   4      852.77      774.92     46.32 o 
   1   0   4       18.08       17.82      2.09 o 
   2   0   4        5.34        4.92      0.89 o 
   3   0   4        2.60        5.15      0.55 o 
   4   0   4       91.68       94.71      2.85 o 
  -5   1   4      240.33      266.74     30.38 o 
  -4   1   4      135.06      139.15     10.83 o 
  -3   1   4        8.03        9.27      0.63 o 
  -2   1   4      130.88      115.50      3.65 o 
  -1   1   4      479.12      465.11     39.90 o 
   0   1   4      180.32      185.67     17.15 o 
   1   1   4       43.59       39.06      3.48 o 
   2   1   4      182.93      187.88      3.35 o 
   3   1   4      508.92      481.69      7.19 o 
   4   1   4       42.49       38.45      2.93 o 
   5   1   4       63.30       65.57      2.33 o 
  -5   2   4        0.54        1.81      3.74 o 
  -4   2   4       79.83       89.00      9.22 o 
  -3   2   4      248.00      229.35     11.73 o 
  -2   2   4       11.64       11.65      0.71 o 
  -1   2   4       63.31       67.16      2.45 o 
   0   2   4      453.52      469.37      9.28 o 
   1   2   4     9362.14     9785.08    246.06 o 
   2   2   4       14.28       11.74      1.07 o 
   3   2   4       13.67       14.70      0.44 o 
   4   2   4       74.79       82.05      1.59 o 
   5   2   4       37.32       36.85      1.84 o 
  -4   3   4       16.48       13.74      0.93 o 
  -3   3   4       22.46       26.20      3.26 o 
  -2   3   4        0.63        0.15      0.54 o 
  -1   3   4      304.12      333.05      9.35 o 
   0   3   4     1020.28     1095.97      9.86 o 
   1   3   4       10.69       17.86      0.40 o 
   2   3   4     1082.46     1190.99     14.22 o 
   3   3   4      173.87      189.70      1.39 o 
   4   3   4       62.66       63.45      1.06 o 
   5   3   4       17.54       17.62      1.50 o 
  -4   4   4       46.50       48.81      5.33 o 
  -3   4   4       74.38       83.04     10.70 o 
  -2   4   4      443.87      447.59     44.27 o 
  -1   4   4        5.49        7.40      0.95 o 
   0   4   4      666.91      726.57      6.74 o 
   1   4   4       59.03       71.23      0.78 o 
   2   4   4        0.30        0.79      0.67 o 
   3   4   4       54.14       56.20      2.70 o 
   4   4   4       41.83       40.86      1.15 o 
   5   4   4      113.55      111.54      3.54 o 
  -4   5   4       23.42       25.57      3.10 o 
  -3   5   4       16.96       16.52      2.85 o 
  -2   5   4      251.93      244.93     29.36 o 
  -1   5   4      156.66      171.54      9.27 o 
   0   5   4      402.64      448.59      7.07 o 
   1   5   4        0.09        2.05      0.94 o 
   2   5   4      116.04      113.20      3.20 o 
   3   5   4       26.90       26.41      1.49 o 
   4   5   4      124.03      113.72      2.64 o 
   5   5   4        5.52       15.79      2.24 o 
  -3   6   4       39.44       43.75      6.38 o 
  -2   6   4      137.12      127.32     20.90 o 
  -1   6   4       88.18       80.16     10.14 o 
   0   6   4      585.16      635.22     17.33 o 
   1   6   4       70.34       67.41      1.21 o 
   2   6   4       96.63       90.67      1.57 o 
   3   6   4        5.59        7.92      1.65 o 
   4   6   4       70.97       68.95      2.28 o 
  -3   7   4        2.26        3.28      1.57 o 
  -2   7   4      205.14      189.75     20.56 o 
  -1   7   4        1.84        0.00      1.30 o 
   0   7   4        0.48        0.50      0.73 o 
   1   7   4        3.72        6.92      1.63 o 
   2   7   4        0.29        0.36      1.08 o 
   3   7   4      119.82      116.78      2.79 o 
   4   7   4       64.07       63.42      2.31 o 
  -2   8   4       43.56       34.80      1.97 o 
  -1   8   4        0.47        1.56      1.56 o 
   0   8   4       12.25       12.31      1.23 o 
   1   8   4       34.38       35.24      1.14 o 
   2   8   4       76.26       66.93      1.50 o 
   3   8   4      117.74      116.11      3.00 o 
   0   9   4       56.62       51.34      2.14 o 
   1   9   4       69.50       63.67      1.59 o 
   2   9   4        1.29        2.57      1.14 o 
  -2  -8   5       12.17       18.24      2.01 o 
  -1  -8   5       31.16       34.13      1.30 o 
   0  -8   5       19.11       17.75      1.07 o 
   1  -8   5      196.46      190.54      3.83 o 
  -3  -7   5        0.32        1.11      1.14 o 
  -2  -7   5       14.06       14.25      0.93 o 
  -1  -7   5        8.59       14.38      1.33 o 
   0  -7   5      159.91      163.01      8.37 o 
   1  -7   5        3.00        3.60      1.59 o 
  -4  -6   5      102.87       96.39      5.02 o 
  -3  -6   5       55.15       57.51      1.46 o 
  -2  -6   5       65.40       64.78      1.40 o 
  -1  -6   5       22.86       20.07      0.92 o 
   0  -6   5      297.51      285.10      2.61 o 
   1  -6   5       31.79       30.23      2.78 o 
   2  -6   5       40.87       39.65      1.75 o 
   3  -6   5       24.50       22.38      1.62 o 
  -5  -5   5      219.35      192.09      3.81 o 
  -4  -5   5       15.99       15.58      0.95 o 
  -3  -5   5       45.03       42.47      1.20 o 
  -2  -5   5       81.12       84.39      2.40 o 
  -1  -5   5       62.88       75.34      1.32 o 
   0  -5   5      174.94      159.83      3.77 o 
   1  -5   5       64.38       79.33      1.85 o 
   2  -5   5      296.75      279.63      3.72 o 
   3  -5   5       11.40       12.81      1.55 o 
  -5  -4   5      134.84      115.49      2.94 o 
  -4  -4   5        1.14        0.09      0.89 o 
  -3  -4   5       21.96       20.59      0.86 o 
  -2  -4   5      123.33      113.91      2.98 o 
  -1  -4   5      541.64      589.30      8.07 o 
   0  -4   5        0.17        0.29      0.82 o 
   1  -4   5      536.99      611.68     39.79 o 
   2  -4   5      189.36      186.17     10.21 o 
   3  -4   5       60.79       62.06      4.64 o 
   4  -4   5       17.46       25.88      1.20 o 
  -5  -3   5       80.50       79.69      2.46 o 
  -4  -3   5      205.41      196.52      5.55 o 
  -3  -3   5       32.89       33.60      0.93 o 
  -2  -3   5       56.83       54.04      1.00 o 
  -1  -3   5       15.44        9.82      0.53 o 
   0  -3   5      407.48      462.37     40.36 o 
   1  -3   5      447.67      471.15     28.97 o 
   2  -3   5      495.04      501.05     20.92 o 
   3  -3   5       28.01       31.09      1.86 o 
   4  -3   5       31.71       37.75      1.40 o 
  -5  -2   5       35.43       37.87      1.85 o 
  -4  -2   5        0.31        0.40      0.83 o 
  -3  -2   5      315.30      351.33     16.85 o 
  -2  -2   5       92.60       79.32      3.40 o 
  -1  -2   5      504.03      617.23      4.01 o 
   0  -2   5        6.26        4.65      0.37 o 
   1  -2   5      558.86      603.62     36.08 o 
   2  -2   5        0.57        3.42      1.29 o 
   3  -2   5        0.02        0.77      0.81 o 
   4  -2   5       12.61       13.23      1.41 o 
   5  -2   5       19.29       19.26      1.76 o 
  -5  -1   5       91.12       92.15     11.23 o 
  -4  -1   5      234.52      242.88     14.35 o 
  -3  -1   5       16.79       13.57      0.86 o 
  -2  -1   5      142.89      164.81      2.06 o 
  -1  -1   5      244.49      238.07      1.46 o 
   0  -1   5     5401.09     4966.11    357.91 o 
   1  -1   5      220.95      232.84     13.36 o 
   2  -1   5      337.05      343.83     25.48 o 
   3  -1   5      210.72      219.31      6.16 o 
   4  -1   5      125.20      114.64      2.62 o 
   5  -1   5        9.60       18.36      2.54 o 
  -5   0   5        5.32       11.94      2.44 o 
  -4   0   5      110.57      119.44      9.22 o 
  -3   0   5        1.90        1.48      0.66 o 
  -2   0   5       66.61       45.97      1.53 o 
  -1   0   5     2935.46     2730.97    184.92 o 
   0   0   5      401.25      371.49     26.36 o 
   1   0   5      137.22      153.86     16.51 o 
   2   0   5       92.73       88.61      6.01 o 
   3   0   5       77.54       64.61      3.25 o 
   4   0   5        0.07        1.33      1.41 o 
   5   0   5        8.31       12.46      2.45 o 
  -5   1   5      163.99      183.00     21.06 o 
  -4   1   5      171.93      185.40     23.96 o 
  -3   1   5       23.42       17.98      0.76 o 
  -2   1   5      877.14      899.53      6.35 o 
  -1   1   5      596.87      601.30      5.36 o 
   0   1   5      937.48      901.45     89.06 o 
   1   1   5        7.87       15.62      1.93 o 
   2   1   5       17.13       10.35      0.87 o 
   3   1   5        2.65        8.80      1.11 o 
   4   1   5        4.15        7.41      1.66 o 
   5   1   5      189.52      184.50      3.53 o 
  -5   2   5       13.58       17.55      1.82 o 
  -4   2   5      232.92      242.95     23.33 o 
  -3   2   5       72.63       71.87      2.18 o 
  -2   2   5      143.60      135.88      5.39 o 
  -1   2   5        2.88        0.42      0.39 o 
   0   2   5      153.31      157.23      9.99 o 
   1   2   5     1409.61     1561.25     55.74 o 
   2   2   5     1027.00     1179.41     45.85 o 
   3   2   5      454.68      434.43     11.17 o 
   4   2   5       35.32       34.31      1.06 o 
   5   2   5       34.23       32.27      1.78 o 
  -5   3   5       65.84       89.09     11.44 o 
  -4   3   5        1.47        3.79      1.14 o 
  -3   3   5      290.38      275.72     30.91 o 
  -2   3   5       24.03       24.12      0.78 o 
  -1   3   5      244.24      245.99      8.67 o 
   0   3   5      963.16     1066.33     14.58 o 
   1   3   5        2.59        3.86      0.38 o 
   2   3   5     3149.43     3190.82     31.18 o 
   3   3   5      134.25      145.18      1.68 o 
   4   3   5        4.96        8.51      0.84 o 
   5   3   5       12.55       11.42      1.42 o 
  -4   4   5       26.04       22.21      3.44 o 
  -3   4   5      415.46      371.92     34.08 o 
  -2   4   5       45.31       44.92      2.53 o 
  -1   4   5        1.72        4.33      0.47 o 
   0   4   5       18.25       27.22      0.55 o 
   1   4   5     1379.86     1503.14     21.59 o 
   2   4   5       41.92       48.30      0.90 o 
   3   4   5        6.26        8.12      0.76 o 
   4   4   5        1.74        2.22      0.75 o 
   5   4   5       51.85       53.77      1.28 o 
  -4   5   5       23.98       26.50      4.60 o 
  -3   5   5       61.65       59.99      6.78 o 
  -2   5   5      224.44      224.56     28.80 o 
  -1   5   5       19.60       20.65      3.04 o 
   0   5   5      186.07      175.00      1.83 o 
   1   5   5       26.56       22.74      0.64 o 
   2   5   5        0.38       -0.26      0.45 o 
   3   5   5       11.44        9.99      0.73 o 
   4   5   5      268.86      268.64      3.93 o 
   5   5   5       10.23       17.10      1.56 o 
  -3   6   5        1.95        2.74      1.28 o 
  -2   6   5      136.99      126.88     17.68 o 
  -1   6   5      294.01      300.52     27.91 o 
   0   6   5      472.79      497.00     14.64 o 
   1   6   5      463.88      438.66      2.24 o 
   2   6   5      206.30      194.92      4.57 o 
   3   6   5       16.37       17.01      1.29 o 
   4   6   5        8.31        9.28      2.09 o 
  -2   7   5       99.51      105.55     18.71 o 
  -1   7   5       48.10       42.28      1.78 o 
   0   7   5        7.34       11.59      1.39 o 
   1   7   5       27.69       27.85      1.50 o 
   2   7   5      247.10      235.60     15.14 o 
   3   7   5        2.12        1.97      1.50 o 
   4   7   5       12.13       17.32      2.33 o 
  -2   8   5        4.67        2.91      1.91 o 
  -1   8   5       35.89       30.43      1.69 o 
   1   8   5       67.92       71.30      1.49 o 
   2   8   5        6.19       11.03      1.84 o 
   3   8   5       10.48       17.13      2.33 o 
   0   9   5       88.51       79.91      2.48 o 
   1   9   5      120.85      121.15      2.05 o 
   2   9   5      183.49      182.87      3.72 o 
  -2  -8   6        3.54        2.66      1.26 o 
  -1  -8   6       28.80       29.58      1.27 o 
   0  -8   6       41.95       41.91      1.71 o 
  -3  -7   6       10.65       16.73      1.59 o 
  -2  -7   6       75.33       70.25      3.08 o 
  -1  -7   6       72.16       77.16      5.15 o 
   0  -7   6      106.12       98.88      3.80 o 
   1  -7   6        8.50       13.58      1.33 o 
   2  -7   6       69.06       59.36      2.27 o 
  -4  -6   6       15.84       17.84      1.14 o 
  -3  -6   6      336.34      334.34     13.84 o 
  -2  -6   6        3.65        7.13      1.13 o 
  -1  -6   6       16.28       16.78      0.86 o 
   0  -6   6        4.88        7.87      1.01 o 
   1  -6   6       78.64       75.40      4.36 o 
   2  -6   6        6.04       10.25      1.81 o 
   3  -6   6        0.55       -1.08      1.78 o 
  -4  -5   6      204.92      195.61     12.55 o 
  -3  -5   6      159.11      160.12      5.31 o 
  -2  -5   6      102.33      101.80      1.91 o 
  -1  -5   6      168.95      170.77      3.48 o 
   0  -5   6      129.40      140.60      6.48 o 
   1  -5   6       78.98       74.02      5.16 o 
   2  -5   6      121.74      113.50      2.52 o 
   3  -5   6      156.63      156.39      4.01 o 
  -5  -4   6        1.04        4.29      1.93 o 
  -4  -4   6        4.41        6.64      1.60 o 
  -3  -4   6       68.79       62.27      1.42 o 
  -2  -4   6        4.42       10.45      0.94 o 
  -1  -4   6      463.15      503.92     13.08 o 
   0  -4   6       97.27       81.80      3.51 o 
   1  -4   6       72.80       89.07      5.70 o 
   2  -4   6       85.02       78.80      4.63 o 
   3  -4   6      259.06      259.73     19.05 o 
   4  -4   6       14.16       15.32      1.71 o 
  -5  -3   6        1.71        3.14      1.84 o 
  -4  -3   6      114.55      102.48      2.43 o 
  -3  -3   6       82.95       78.46      1.57 o 
  -2  -3   6      219.31      201.94      4.35 o 
  -1  -3   6      350.57      438.48      9.33 o 
   0  -3   6        0.45        4.41      0.85 o 
   1  -3   6      123.30      107.61      6.41 o 
   2  -3   6      498.78      489.04     25.49 o 
   3  -3   6      318.19      280.57     19.67 o 
   4  -3   6       34.66       32.12      1.87 o 
  -5  -2   6       50.83       47.75      2.05 o 
  -4  -2   6       52.23       51.01      1.79 o 
  -3  -2   6      225.66      212.93     13.54 o 
  -2  -2   6        0.09        0.90      0.69 o 
  -1  -2   6      212.81      244.49      1.72 o 
   0  -2   6       12.97       22.96      2.07 o 
   1  -2   6       38.96       31.40      3.11 o 
   2  -2   6        5.74        9.21      0.90 o 
   3  -2   6      101.31       93.67      4.89 o 
   4  -2   6        9.53       15.70      2.19 o 
   5  -2   6       80.71       85.96      2.80 o 
  -5  -1   6       11.83       15.01      1.50 o 
  -4  -1   6      207.33      219.27     23.79 o 
  -3  -1   6        0.11        0.04      0.45 o 
  -2  -1   6      970.11      992.79     11.32 o 
  -1  -1   6      163.88      176.60     11.05 o 
   0  -1   6      327.64      284.67     19.66 o 
   1  -1   6      134.32      126.87      5.84 o 
   2  -1   6     1110.57     1050.84     70.00 o 
   3  -1   6        1.13        1.65      0.57 o 
   4  -1   6       30.06       26.86      1.59 o 
   5  -1   6       24.70       27.43      1.87 o 
  -5   0   6       31.19       33.12      3.85 o 
  -4   0   6      138.23      142.83     10.67 o 
  -3   0   6      195.75      171.92     10.49 o 
  -2   0   6        0.04        1.56      0.53 o 
  -1   0   6      186.21      176.20     14.54 o 
   0   0   6       20.42       16.18      0.81 o 
   1   0   6      113.20      108.34      8.97 o 
   2   0   6      392.13      389.68     31.13 o 
   3   0   6      289.52      280.66     15.99 o 
   4   0   6      233.52      218.87      3.43 o 
   5   0   6       42.09       41.57      2.05 o 
  -5   1   6       27.20       30.84      2.38 o 
  -4   1   6      177.04      173.62     13.35 o 
  -3   1   6      205.51      207.81      9.30 o 
  -2   1   6      225.42      239.75      5.54 o 
  -1   1   6      310.51      347.84     12.85 o 
   0   1   6     1137.47     1155.61    104.61 o 
   1   1   6       19.32       23.68      1.82 o 
   2   1   6       26.96       23.77      2.11 o 
   3   1   6       10.77       12.88      0.66 o 
   4   1   6       30.84       27.72      1.35 o 
   5   1   6       50.28       60.19      2.31 o 
  -5   2   6       19.32       21.18      2.29 o 
  -4   2   6      246.30      239.00     13.86 o 
  -3   2   6      279.39      275.53     12.71 o 
  -2   2   6       54.38       46.07      1.61 o 
  -1   2   6      218.64      231.85      8.89 o 
   0   2   6       18.77       25.45      2.03 o 
   1   2   6      315.19      361.41     17.75 o 
   2   2   6      230.67      264.16     11.76 o 
   3   2   6      540.62      539.14     19.06 o 
   4   2   6       13.36       14.14      0.81 o 
   5   2   6        0.49        2.52      1.79 o 
  -4   3   6       21.66       24.52      4.29 o 
  -3   3   6        0.18        1.10      0.89 o 
  -2   3   6       61.29       46.34      1.01 o 
  -1   3   6      439.04      489.80     19.05 o 
   0   3   6        1.42        1.72      0.29 o 
   1   3   6      113.80      112.79      1.00 o 
   2   3   6     2271.38     2642.65     72.00 o 
   3   3   6      331.29      348.89      9.65 o 
   4   3   6       50.94       50.13      1.13 o 
   5   3   6       13.07       14.60      0.99 o 
  -4   4   6        0.05        1.01      1.17 o 
  -3   4   6       78.83       66.47      5.85 o 
  -2   4   6        5.19        8.95      0.87 o 
  -1   4   6      158.72      159.76      3.08 o 
   0   4   6       10.93       16.51      3.08 o 
   1   4   6      754.06      782.94     23.08 o 
   2   4   6      134.95      152.51      2.77 o 
   3   4   6       99.87       94.62      1.96 o 
   4   4   6        9.18       11.14      0.95 o 
   5   4   6       24.64       28.16      0.95 o 
  -4   5   6       18.43       24.70      4.17 o 
  -3   5   6       47.68       39.32      7.13 o 
  -2   5   6      411.25      408.69     49.60 o 
  -1   5   6      542.83      582.44     29.01 o 
   0   5   6        0.70        0.58      0.54 o 
   1   5   6       59.22       70.94      0.88 o 
   2   5   6        0.36        0.90      0.51 o 
   3   5   6        7.79       11.20      1.09 o 
   5   5   6        3.77        3.22      1.30 o 
  -3   6   6      140.19      150.10     24.36 o 
  -2   6   6       20.02       24.48      4.44 o 
  -1   6   6       55.38       60.01      6.98 o 
   0   6   6      104.31      108.40      4.10 o 
   1   6   6      167.88      154.35      4.54 o 
   2   6   6       10.83       11.02      1.57 o 
   3   6   6        0.15        0.61      1.35 o 
   4   6   6       23.85       17.32      1.51 o 
  -2   7   6       13.05       17.26      4.27 o 
  -1   7   6       56.82       58.55      7.79 o 
   0   7   6      340.72      332.67     15.01 o 
   1   7   6       90.99       88.23      2.33 o 
   2   7   6       22.28       24.14      1.47 o 
   3   7   6       58.55       56.07      2.11 o 
   4   7   6       82.45       78.98      2.60 o 
  -1   8   6       14.92       14.18      1.36 o 
   1   8   6       30.08       29.84      1.10 o 
   2   8   6        1.96        3.41      1.60 o 
   3   8   6       52.38       49.93      2.18 o 
   0   9   6        9.81       14.67      1.99 o 
   1   9   6        0.16        3.54      1.08 o 
  -1  -8   7      180.10      173.41      5.05 o 
   0  -8   7        1.22        3.06      1.48 o 
  -3  -7   7       24.99       22.56      1.18 o 
  -2  -7   7      211.66      205.65      6.01 o 
  -1  -7   7        5.91        9.09      1.25 o 
   0  -7   7       53.17       52.52      1.53 o 
   1  -7   7       13.79       14.75      1.39 o 
  -4  -6   7        2.29        4.17      1.31 o 
  -3  -6   7      220.40      219.16      4.77 o 
  -2  -6   7        4.05        7.17      1.12 o 
  -1  -6   7        0.01       -0.16      0.79 o 
   0  -6   7      121.37      125.73      2.42 o 
   1  -6   7      178.38      164.60     13.33 o 
  -4  -5   7       43.39       41.31      2.45 o 
  -3  -5   7      193.14      189.00      8.21 o 
  -2  -5   7      360.12      367.34      3.22 o 
  -1  -5   7       97.50       97.71      5.63 o 
   0  -5   7      183.43      174.38     12.78 o 
   1  -5   7       14.13       13.13      2.43 o 
   2  -5   7       15.79       16.83      2.86 o 
   3  -5   7      131.64      123.78      2.83 o 
  -5  -4   7       24.71       18.79      1.68 o 
  -4  -4   7      178.39      168.99      6.52 o 
  -3  -4   7       69.25       66.54      3.48 o 
  -2  -4   7       29.30       26.98      1.54 o 
  -1  -4   7       19.14       19.73      0.76 o 
   0  -4   7       20.83       17.94      1.76 o 
   1  -4   7     1185.89     1174.53    131.20 o 
   2  -4   7        8.28       10.65      0.84 o 
   3  -4   7      256.18      240.83     13.50 o 
   4  -4   7       43.45       47.01      2.21 o 
  -5  -3   7       14.42       14.44      1.45 o 
  -4  -3   7        1.43        4.26      1.50 o 
  -3  -3   7        8.70        9.57      0.69 o 
  -2  -3   7       73.26       89.91      1.32 o 
  -1  -3   7        3.02        8.93      1.94 o 
   0  -3   7      862.35      935.82     71.45 o 
   1  -3   7       59.27       60.47      5.29 o 
   2  -3   7      173.80      169.67      7.55 o 
   3  -3   7      282.04      263.97     12.80 o 
   4  -3   7       25.53       27.97      1.85 o 
  -5  -2   7       33.41       34.66      1.85 o 
  -4  -2   7       25.75       22.41      1.39 o 
  -3  -2   7      101.89      112.90      3.47 o 
  -2  -2   7        4.03        5.61      0.55 o 
  -1  -2   7      785.63      705.18     42.54 o 
   0  -2   7      562.51      544.23     37.68 o 
   1  -2   7      481.88      447.64     28.66 o 
   2  -2   7       60.51       55.43      4.21 o 
   3  -2   7      115.99      107.96      4.42 o 
   4  -2   7        0.34       -1.56      1.56 o 
  -5  -1   7       82.20       84.82     10.04 o 
  -4  -1   7       44.21       44.64      3.57 o 
  -3  -1   7       69.78       62.40      2.53 o 
  -2  -1   7      702.91      725.18      8.55 o 
  -1  -1   7      109.06      136.24     10.13 o 
   0  -1   7      589.04      565.02     43.54 o 
   1  -1   7        0.49        0.89      0.44 o 
   2  -1   7      265.16      250.05     16.10 o 
   3  -1   7        0.03        0.89      0.97 o 
   4  -1   7        8.30       19.74      2.21 o 
   5  -1   7        0.47        0.39      2.05 o 
  -5   0   7       11.50       16.49      1.27 o 
  -4   0   7       63.57       71.89     10.65 o 
  -3   0   7       96.69       91.63      3.13 o 
  -2   0   7      910.11      868.59      9.19 o 
  -1   0   7      488.69      466.82     26.07 o 
   0   0   7       34.23       28.01      2.27 o 
   1   0   7      686.03      677.99    101.32 o 
   2   0   7      328.89      311.80     33.42 o 
   3   0   7      351.15      368.02     35.21 o 
   4   0   7      349.27      345.60     18.97 o 
   5   0   7        7.71       16.22      2.48 o 
  -5   1   7        0.17       -1.11      1.28 o 
  -4   1   7        9.98       11.20      0.85 o 
  -3   1   7      242.48      225.86      9.19 o 
  -2   1   7      380.42      375.50      3.73 o 
  -1   1   7      184.27      234.68     15.40 o 
   0   1   7     1443.48     1457.48    251.41 o 
   1   1   7       58.66       83.20     10.17 o 
   2   1   7      385.58      380.27     40.64 o 
   3   1   7       28.86       25.74      1.39 o 
   4   1   7      191.38      190.86     11.29 o 
   5   1   7       30.59       28.84      1.84 o 
  -5   2   7       20.46       19.56      1.79 o 
  -4   2   7       11.50       14.36      1.94 o 
  -3   2   7        5.65       10.08      3.04 o 
  -2   2   7      475.19      449.60      3.57 o 
  -1   2   7      233.52      248.03     17.73 o 
   0   2   7       64.05       82.42      5.15 o 
   1   2   7       29.46       34.13      4.65 o 
   2   2   7       52.07       48.24      3.46 o 
   3   2   7      375.56      335.23     21.31 o 
   4   2   7      166.95      157.12     11.47 o 
   5   2   7       10.47       19.20      2.46 o 
  -4   3   7       48.42       50.04      7.79 o 
  -3   3   7      296.29      271.76     13.69 o 
  -2   3   7       63.53       66.94      2.17 o 
  -1   3   7      848.97      970.26     70.97 o 
   0   3   7      146.81      139.27      1.15 o 
   1   3   7      430.86      458.74     21.17 o 
   2   3   7      176.23      214.92      3.82 o 
   3   3   7       55.88       50.68      1.79 o 
   4   3   7      292.73      299.83     22.22 o 
   5   3   7        3.71        5.34      3.39 o 
  -4   4   7       20.76       20.62      2.17 o 
  -3   4   7       85.58       79.52      7.12 o 
  -2   4   7      334.79      330.81     12.39 o 
  -1   4   7      169.76      166.67      4.17 o 
   0   4   7      129.35      131.46      3.48 o 
   1   4   7        5.48        5.64      0.41 o 
   2   4   7       26.28       27.05      1.11 o 
   3   4   7     2479.04     2593.77     76.49 o 
   4   4   7       68.80       67.96      2.12 o 
   5   4   7        3.94        6.17      1.47 o 
  -4   5   7       20.52       21.42      1.80 o 
  -3   5   7        5.60        8.29      1.25 o 
  -2   5   7      319.75      312.88     45.47 o 
  -1   5   7        3.66        4.06      1.70 o 
   0   5   7      140.97      150.07      1.46 o 
   1   5   7       58.61       54.88      1.05 o 
   2   5   7       46.76       40.30      0.99 o 
   3   5   7       92.19       91.52      2.05 o 
   4   5   7       32.67       29.67      0.95 o 
   5   5   7       30.95       35.13      1.81 o 
  -3   6   7       94.11      100.16     18.25 o 
  -2   6   7      100.55       96.28     13.71 o 
  -1   6   7       25.03       26.40      3.91 o 
   0   6   7        5.18        8.97      2.76 o 
   1   6   7       11.72        9.92      0.52 o 
   2   6   7      243.69      254.85      4.18 o 
   3   6   7       20.29       14.28      1.30 o 
  -2   7   7        1.65        2.81      1.43 o 
  -1   7   7        0.13        0.01      1.05 o 
   0   7   7      103.55      105.95      5.15 o 
   1   7   7       61.25       59.02      1.25 o 
   2   7   7      121.26      111.42      2.62 o 
   3   7   7      120.87      107.85      2.79 o 
  -1   8   7        0.36        0.92      1.57 o 
   1   8   7       88.21       77.91      2.31 o 
   2   8   7       99.05       95.31      2.61 o 
   3   8   7       94.29       85.73      2.70 o 
   1   9   7        8.51       16.13      2.14 o 
  -3  -7   8        0.95        4.15      1.36 o 
  -2  -7   8       40.82       40.24      2.71 o 
  -1  -7   8        6.92       10.57      2.68 o 
   0  -7   8      146.16      155.77     12.05 o 
   1  -7   8       18.08       21.01      1.10 o 
  -4  -6   8       30.06       33.64      2.37 o 
  -3  -6   8       85.54       83.00      3.39 o 
  -2  -6   8        3.35        4.33      1.10 o 
  -1  -6   8      102.72       96.82      4.83 o 
   0  -6   8       58.74       65.21      5.03 o 
   1  -6   8       45.80       39.94      3.71 o 
   2  -6   8       50.55       46.21      1.94 o 
  -4  -5   8       18.81       18.41      1.10 o 
  -3  -5   8        6.58       11.82      2.54 o 
  -2  -5   8      332.21      310.66      9.32 o 
  -1  -5   8        6.27       11.79      1.06 o 
   0  -5   8       28.67       32.84      2.17 o 
   1  -5   8        0.60        0.55      0.87 o 
   2  -5   8      105.71      117.21      2.48 o 
   3  -5   8        0.00        1.01      1.68 o 
  -4  -4   8      243.85      250.26     24.24 o 
  -3  -4   8      110.10       96.23      3.77 o 
  -2  -4   8       65.24       72.33      4.91 o 
  -1  -4   8       52.19       51.50      3.68 o 
   0  -4   8      261.94      259.09     26.03 o 
   1  -4   8        5.78       11.33      2.31 o 
   2  -4   8       74.07       73.58      4.34 o 
   3  -4   8        0.85       -0.52      1.73 o 
   4  -4   8       67.87       82.58      2.68 o 
  -5  -3   8       46.78       44.59      2.02 o 
  -4  -3   8       50.28       48.79      1.90 o 
  -3  -3   8       51.71       46.04      1.13 o 
  -2  -3   8       22.39       22.34      1.10 o 
  -1  -3   8      144.43      139.11      6.50 o 
   0  -3   8       97.76       95.42     10.41 o 
   1  -3   8      338.04      308.64     20.11 o 
   2  -3   8      264.98      245.74     14.39 o 
   3  -3   8       23.59       23.62      1.54 o 
   4  -3   8       90.89       91.26      2.70 o 
  -5  -2   8       40.09       41.60      2.00 o 
  -4  -2   8       49.56       46.77      1.81 o 
  -3  -2   8      194.92      185.19     11.77 o 
  -2  -2   8        0.45        0.24      0.52 o 
  -1  -2   8     1428.55     1603.80     45.02 o 
   0  -2   8       78.23       86.64      7.39 o 
   1  -2   8      938.42      936.75     62.69 o 
   2  -2   8       34.52       42.18      3.42 o 
   3  -2   8       42.16       41.84      2.99 o 
   4  -2   8       21.62       20.89      1.63 o 
  -5  -1   8        0.96        1.85      1.60 o 
  -4  -1   8       47.77       47.49      6.15 o 
  -3  -1   8      361.31      363.29     27.92 o 
  -2  -1   8      417.24      366.50      1.78 o 
  -1  -1   8      570.29      588.58     39.24 o 
   0  -1   8       20.26       21.21      1.93 o 
   1  -1   8       22.97       12.66      1.17 o 
   2  -1   8        1.96        1.17      0.47 o 
   3  -1   8        2.42        3.94      0.86 o 
   4  -1   8       25.37       23.16      1.57 o 
   5  -1   8       51.72       52.11      2.33 o 
  -5   0   8       17.84       19.60      1.54 o 
  -4   0   8      227.38      212.57     18.08 o 
  -3   0   8       17.70       17.52      0.76 o 
  -2   0   8       12.14       10.26      0.80 o 
  -1   0   8     1342.05     1381.23    108.34 o 
   0   0   8        0.71        0.36      0.30 o 
   1   0   8      258.69      245.45     30.78 o 
   2   0   8       66.57       68.98      8.78 o 
   3   0   8      194.20      200.63     20.06 o 
   4   0   8      144.16      142.78      7.14 o 
   5   0   8       32.60       30.74      1.91 o 
  -5   1   8        6.80       13.89      2.45 o 
  -4   1   8        2.94        1.48      0.97 o 
  -3   1   8       15.17       13.78      0.74 o 
  -2   1   8      133.36      114.92      1.37 o 
  -1   1   8       93.69      108.82      6.36 o 
   0   1   8       57.74       39.16      5.18 o 
   1   1   8        2.41        5.58      0.50 o 
   2   1   8      872.34      857.30     64.48 o 
   3   1   8       91.27       83.71      5.76 o 
   4   1   8        0.01        0.02      0.93 o 
   5   1   8      111.28      104.10      2.85 o 
  -5   2   8        0.06        4.23      1.38 o 
  -4   2   8       11.91       14.09      2.45 o 
  -3   2   8        9.61       10.43      3.28 o 
  -2   2   8      782.57      772.33     19.46 o 
  -1   2   8      619.62      732.10     47.97 o 
   0   2   8      853.54      836.66     72.13 o 
   1   2   8      480.25      436.80     45.32 o 
   2   2   8        7.93        8.28      0.78 o 
   3   2   8       11.50       15.19      1.11 o 
   4   2   8       14.61       13.21      0.87 o 
   5   2   8       32.83       33.96      1.87 o 
  -4   3   8      125.24      122.98     12.98 o 
  -3   3   8        0.31        1.55      0.87 o 
  -2   3   8      102.96       96.72      4.26 o 
  -1   3   8      112.44      123.13     11.10 o 
   0   3   8      869.70      953.94     46.11 o 
   1   3   8       25.63       25.57      1.14 o 
   2   3   8       56.58       54.89      3.43 o 
   3   3   8      197.58      199.20      7.45 o 
   4   3   8      158.27      154.41      8.13 o 
   5   3   8        0.71        1.72      1.22 o 
  -4   4   8        0.03        2.02      1.20 o 
  -3   4   8       49.27       50.76      4.64 o 
  -2   4   8      413.25      398.27     40.35 o 
  -1   4   8      199.95      191.46      3.05 o 
   0   4   8       64.56       69.28      1.69 o 
   1   4   8       45.01       35.74      0.94 o 
   2   4   8      326.04      336.85      9.40 o 
   3   4   8       26.65       28.07      2.74 o 
   4   4   8      128.91      113.72      5.15 o 
   5   4   8       38.99       41.47      2.31 o 
  -4   5   8        0.18        2.00      1.37 o 
  -3   5   8       20.11       20.53      1.80 o 
  -2   5   8       22.33       17.38      1.80 o 
  -1   5   8       72.53       77.48      3.97 o 
   0   5   8      480.55      469.41      9.55 o 
   1   5   8      107.46      105.84      5.32 o 
   2   5   8       14.89       15.57      1.07 o 
   3   5   8      319.12      325.33     14.88 o 
   4   5   8      190.86      183.45     10.05 o 
   5   5   8       16.17       18.96      1.49 o 
  -3   6   8       97.80      115.96     12.91 o 
  -2   6   8        8.03       10.63      1.88 o 
  -1   6   8     1064.05     1104.93     99.76 o 
   0   6   8        0.27        0.30      0.59 o 
   1   6   8       11.45       13.21      0.57 o 
   2   6   8       44.18       39.63      1.11 o 
   4   6   8        7.91       12.06      1.79 o 
  -2   7   8       18.26       22.49      3.66 o 
  -1   7   8      190.53      191.42     17.29 o 
   0   7   8       42.61       48.91      4.63 o 
   1   7   8       18.76       19.50      1.39 o 
   2   7   8        0.60       -0.85      1.47 o 
   3   7   8       55.66       54.53      2.12 o 
   4   7   8        2.64        1.29      2.28 o 
  -1   8   8        3.36        1.57      1.62 o 
   0   8   8       15.03       17.81      1.36 o 
   1   8   8      364.96      361.91      4.55 o 
   2   8   8       67.87       58.66      2.24 o 
   3   8   8       99.13       83.46      2.71 o 
  -2  -7   9        0.08       -1.68      1.16 o 
  -1  -7   9      202.71      216.80      9.85 o 
   0  -7   9       48.28       41.05      2.50 o 
   1  -7   9       21.01       22.54      1.22 o 
  -3  -6   9       47.23       47.96      3.44 o 
  -2  -6   9        0.51        3.10      1.12 o 
  -1  -6   9        0.89        2.37      0.94 o 
   0  -6   9        8.22       16.22      1.37 o 
   1  -6   9       36.76       32.83      4.06 o 
   2  -6   9      160.21      149.79      3.17 o 
  -4  -5   9        0.59        0.59      1.23 o 
  -3  -5   9       60.87       58.24      3.94 o 
  -2  -5   9        0.40        1.50      0.93 o 
  -1  -5   9       28.55       25.29      1.89 o 
   0  -5   9       57.90       44.48      3.28 o 
   1  -5   9      272.06      280.32     29.36 o 
   2  -5   9       86.76       78.87      9.48 o 
  -4  -4   9      142.70      140.85      7.72 o 
  -3  -4   9        8.77       10.81      2.07 o 
  -2  -4   9        0.25        0.60      0.85 o 
  -1  -4   9       58.44       60.12      3.81 o 
   0  -4   9      123.17      119.69     11.03 o 
   1  -4   9       18.06       13.73      1.75 o 
   2  -4   9       77.38       91.79      2.18 o 
   3  -4   9       46.38       51.26      2.02 o 
  -5  -3   9        8.99       15.26      2.24 o 
  -4  -3   9      130.83      111.16      2.71 o 
  -3  -3   9       10.42       14.00      0.98 o 
  -2  -3   9        4.43        7.71      0.91 o 
  -1  -3   9      330.34      351.88     19.00 o 
   0  -3   9       82.80       86.42      7.47 o 
   1  -3   9      242.48      214.14     14.87 o 
   2  -3   9      324.61      333.54     27.11 o 
   3  -3   9       11.87       19.44      2.08 o 
   4  -3   9        6.28        9.74      2.30 o 
  -5  -2   9        9.81       14.37      2.15 o 
  -4  -2   9       91.64       78.46      2.27 o 
  -3  -2   9      129.79      128.50      2.34 o 
  -2  -2   9       12.27       14.16      0.54 o 
  -1  -2   9      306.61      293.82     22.44 o 
   0  -2   9      366.32      369.90     27.19 o 
   1  -2   9      731.28      662.20     50.18 o 
   2  -2   9      101.11       94.19      5.44 o 
   3  -2   9       36.47       35.44      1.88 o 
   4  -2   9        0.40        2.22      1.71 o 
  -5  -1   9        0.63        0.62      1.59 o 
  -4  -1   9       27.26       29.78      4.15 o 
  -3  -1   9      100.20       95.16      3.68 o 
  -2  -1   9        0.32        0.70      0.46 o 
  -1  -1   9      219.43      193.16     14.34 o 
   0  -1   9      425.67      363.85     31.00 o 
   1  -1   9      277.61      284.12     15.56 o 
   2  -1   9      188.35      178.80     11.89 o 
   3  -1   9      114.66      115.00      5.00 o 
   4  -1   9        7.35       13.33      2.00 o 
  -5   0   9      114.31      120.96     19.07 o 
  -4   0   9       34.36       32.26      2.14 o 
  -3   0   9       55.97       57.04      4.45 o 
  -2   0   9       69.50       69.18      1.69 o 
  -1   0   9      178.43      177.19     14.33 o 
   0   0   9       95.76      134.52      9.15 o 
   1   0   9       49.79       51.49      6.39 o 
   2   0   9       50.67       51.19      6.84 o 
   3   0   9       24.62       21.56      1.47 o 
   4   0   9       37.10       36.44      2.94 o 
   5   0   9       45.35       45.97      2.15 o 
  -5   1   9        0.72       -0.39      1.31 o 
  -4   1   9       14.83       12.74      0.89 o 
  -3   1   9      115.11      108.99      4.74 o 
  -2   1   9        0.11        0.17      0.42 o 
  -1   1   9      233.77      249.08     14.95 o 
   0   1   9        4.88        7.37      1.45 o 
   1   1   9      671.91      687.76     97.53 o 
   2   1   9      590.15      589.66     53.13 o 
   3   1   9       51.81       53.64      6.18 o 
   4   1   9      273.25      287.53     16.48 o 
   5   1   9       48.25       49.51      2.22 o 
  -5   2   9       52.83       62.53      8.68 o 
  -4   2   9       12.07       12.40      1.22 o 
  -3   2   9       35.01       30.52      1.61 o 
  -2   2   9      276.08      254.95      7.46 o 
  -1   2   9        0.04        2.71      2.02 o 
   0   2   9      553.33      546.70     43.16 o 
   1   2   9       42.61       42.32      6.72 o 
   2   2   9       73.50       84.36      7.78 o 
   3   2   9      152.47      152.55      8.37 o 
   4   2   9       79.26       70.67      4.88 o 
   5   2   9       23.79       21.83      1.69 o 
  -4   3   9       94.38       91.88     10.88 o 
  -3   3   9       73.79       67.24      4.10 o 
  -2   3   9        2.71        2.39      0.77 o 
  -1   3   9      412.29      417.53     34.63 o 
   0   3   9      116.83      121.04      6.79 o 
   1   3   9      346.68      359.26     46.09 o 
   2   3   9      326.05      332.45     16.52 o 
   3   3   9        1.06       -0.06      3.18 o 
   4   3   9       60.79       55.15      3.24 o 
   5   3   9        0.01        0.34      1.24 o 
  -4   4   9       38.85       41.10      2.73 o 
  -3   4   9       37.01       29.77      2.06 o 
  -2   4   9      109.38      110.25      9.02 o 
  -1   4   9        7.34        9.55      0.85 o 
   0   4   9        9.68        9.50      0.44 o 
   1   4   9       12.88       15.86      0.61 o 
   2   4   9      130.94      153.99      7.47 o 
   3   4   9       71.71       81.05      1.89 o 
   4   4   9        1.01        3.31      1.07 o 
   5   4   9      103.81       94.22      2.65 o 
  -3   5   9        6.43       10.74      1.30 o 
  -2   5   9      149.59      147.33     10.95 o 
  -1   5   9       61.93       64.33      3.34 o 
   0   5   9      176.84      185.16      9.61 o 
   1   5   9      157.34      182.74      6.17 o 
   2   5   9       67.00       69.18      4.51 o 
   3   5   9      209.53      208.12      8.30 o 
   4   5   9      369.04      346.93     16.62 o 
  -3   6   9       32.11       29.67      4.08 o 
  -2   6   9       79.95       72.25      7.10 o 
  -1   6   9       35.23       35.99      5.70 o 
   0   6   9      109.09      122.59      4.52 o 
   1   6   9        1.96        1.08      1.11 o 
   2   6   9       87.98       97.07      2.15 o 
   3   6   9       71.50       72.75      4.25 o 
   4   6   9      129.32      123.23      2.43 o 
  -2   7   9        3.57        9.08      1.59 o 
  -1   7   9       83.97       78.51      9.76 o 
   0   7   9       80.83       76.50      2.08 o 
   1   7   9       56.65       63.00      1.36 o 
   4   7   9        1.48       -0.42      1.61 o 
  -1   8   9       11.45       12.14      1.94 o 
   0   8   9       37.12       34.33      1.68 o 
   1   8   9      172.98      171.79      3.28 o 
   2   8   9       23.17       19.43      1.59 o 
  -2  -7  10       45.06       41.99      2.82 o 
  -1  -7  10       44.83       46.61      4.77 o 
   0  -7  10        8.63       12.01      1.17 o 
  -3  -6  10       36.10       39.41      2.34 o 
  -2  -6  10       73.59       71.24      4.80 o 
  -1  -6  10       31.30       28.92      1.13 o 
   0  -6  10        9.98       10.93      0.88 o 
   1  -6  10       17.59       15.08      1.45 o 
   2  -6  10      117.51      105.42      2.73 o 
  -4  -5  10       36.43       38.08      2.91 o 
  -3  -5  10        8.59       15.72      2.35 o 
  -2  -5  10      153.60      144.14     14.24 o 
  -1  -5  10        0.49        0.63      0.87 o 
   0  -5  10       77.68       83.31      7.04 o 
   1  -5  10       87.20       92.58      7.82 o 
   2  -5  10        3.28        6.23      2.15 o 
  -4  -4  10        0.40        2.85      1.66 o 
  -3  -4  10        0.34        0.11      0.92 o 
  -2  -4  10      402.94      384.11     38.68 o 
  -1  -4  10       13.55       10.06      0.72 o 
   0  -4  10       76.17       80.37      8.53 o 
   1  -4  10       41.73       42.38      4.80 o 
   2  -4  10      201.91      202.51     27.75 o 
   3  -4  10       11.46       14.83      2.12 o 
  -4  -3  10       15.73       18.45      2.14 o 
  -3  -3  10      642.93      636.04     40.19 o 
  -2  -3  10      192.13      179.44     11.60 o 
  -1  -3  10        0.47        1.89      0.75 o 
   0  -3  10      212.32      215.39     19.75 o 
   1  -3  10      116.03      112.05      9.88 o 
   2  -3  10      235.43      227.15     13.97 o 
   3  -3  10        3.85        7.32      2.05 o 
   4  -3  10       44.11       42.57      2.05 o 
  -5  -2  10        0.08        0.28      1.78 o 
  -4  -2  10       61.02       50.57      1.91 o 
  -3  -2  10       32.79       28.87      0.97 o 
  -2  -2  10        4.91        9.68      0.90 o 
  -1  -2  10       15.16       18.98      1.22 o 
   0  -2  10      379.16      366.88     26.13 o 
   1  -2  10        6.81        7.69      1.03 o 
   2  -2  10        2.01        4.22      1.51 o 
   3  -2  10      208.10      208.41     10.80 o 
   4  -2  10       16.78       15.36      1.50 o 
  -5  -1  10       11.53       12.52      1.51 o 
  -4  -1  10       44.46       37.74      1.72 o 
  -3  -1  10       89.46       87.11      4.66 o 
  -2  -1  10      154.05      141.61      2.57 o 
  -1  -1  10      212.14      194.74     10.90 o 
   0  -1  10      178.26      203.12     14.54 o 
   1  -1  10       21.10       25.87      2.10 o 
   2  -1  10      101.47       94.71      5.36 o 
   3  -1  10      134.85      116.92      2.84 o 
   4  -1  10       41.00       36.17      1.78 o 
  -5   0  10       89.88      101.90     14.55 o 
  -4   0  10       25.03       19.90      2.78 o 
  -3   0  10      306.79      283.20     20.55 o 
  -2   0  10      226.01      214.93      5.04 o 
  -1   0  10       61.61       49.53      4.08 o 
   0   0  10      148.68      132.46      7.08 o 
   1   0  10        0.27        0.38      0.53 o 
   2   0  10       50.08       48.33      5.88 o 
   3   0  10       15.51       16.32      1.68 o 
   4   0  10       20.55       22.94      1.75 o 
   5   0  10       18.47       18.92      1.73 o 
  -5   1  10        2.62        4.91      1.92 o 
  -4   1  10       52.34       53.02      5.21 o 
  -3   1  10      409.37      370.30     20.20 o 
  -2   1  10        4.55        4.54      0.76 o 
  -1   1  10      590.44      607.96     30.21 o 
   0   1  10       26.80       24.37      4.87 o 
   1   1  10      106.75       83.55     11.13 o 
   2   1  10        2.32        1.70      0.71 o 
   3   1  10      425.69      400.07     41.53 o 
   4   1  10        0.39        1.51      1.10 o 
   5   1  10        2.20        4.08      2.02 o 
  -4   2  10        4.35        6.48      1.88 o 
  -3   2  10       27.07       24.83      2.51 o 
  -2   2  10        1.44        2.05      0.72 o 
  -1   2  10       11.43        7.86      0.55 o 
   0   2  10     1359.60     1318.28     99.02 o 
   1   2  10       84.09       83.25     10.84 o 
   2   2  10      277.93      240.25     18.02 o 
   3   2  10      133.68      131.01     11.48 o 
   4   2  10       11.74       10.99      0.88 o 
   5   2  10       59.31       53.28      2.27 o 
  -4   3  10       19.91       18.62      1.33 o 
  -3   3  10       99.53       87.22      8.47 o 
  -2   3  10      124.38      111.91      8.50 o 
  -1   3  10       47.16       52.74      3.35 o 
   0   3  10      132.58      159.25     13.80 o 
   1   3  10      719.19      710.69     91.23 o 
   2   3  10      102.66       91.49      8.65 o 
   3   3  10      141.52      137.91     14.84 o 
   4   3  10        3.81        5.17      1.12 o 
   5   3  10        4.09        8.17      1.45 o 
  -4   4  10        7.82       11.54      2.54 o 
  -3   4  10      177.75      162.37     17.08 o 
  -2   4  10       89.67       85.01      4.14 o 
  -1   4  10        0.86        1.89      0.71 o 
   0   4  10      762.68      740.42     19.00 o 
   1   4  10       52.87       50.22      2.85 o 
   2   4  10        0.02       -1.02      0.51 o 
   3   4  10       39.50       34.59      1.09 o 
   4   4  10        9.03       13.08      3.77 o 
   5   4  10       16.76       19.03      2.48 o 
  -3   5  10       34.44       38.46      3.73 o 
  -2   5  10       12.69       10.69      1.21 o 
  -1   5  10      229.74      231.38     11.93 o 
   0   5  10      224.04      241.27     10.47 o 
   1   5  10       24.10       26.46      1.40 o 
   2   5  10       53.45       51.91      2.94 o 
   3   5  10      233.36      250.45      8.26 o 
   4   5  10      169.78      158.30      8.56 o 
  -3   6  10        2.86        8.84      1.51 o 
  -2   6  10       66.87       62.50      9.19 o 
  -1   6  10       40.50       39.30      3.86 o 
   0   6  10        1.20        3.21      0.92 o 
   1   6  10       25.21       21.29      1.27 o 
   2   6  10      189.10      208.52      7.48 o 
   3   6  10       11.19       14.63      1.12 o 
   4   6  10       37.58       46.00      1.55 o 
  -2   7  10        8.82       10.66      2.15 o 
  -1   7  10       39.35       39.37      6.21 o 
   0   7  10      346.77      325.27      3.94 o 
   1   7  10       10.01       11.47      0.69 o 
   2   7  10        6.38        9.41      1.16 o 
   3   7  10       26.83       33.62      1.35 o 
  -1   8  10        9.44       15.04      1.36 o 
  -1  -7  11        0.93        3.54      1.26 o 
   0  -7  11        0.14        0.52      1.22 o 
  -3  -6  11       53.18       51.84      4.89 o 
  -2  -6  11        1.05        1.50      1.10 o 
  -1  -6  11       52.10       52.33      5.18 o 
   0  -6  11      160.73      167.89     11.84 o 
   1  -6  11        0.01        2.29      1.12 o 
  -3  -5  11       35.79       31.43      2.22 o 
  -2  -5  11       27.04       18.70      2.48 o 
  -1  -5  11       85.82       88.04      8.17 o 
   0  -5  11        0.47        0.48      0.92 o 
   1  -5  11        0.88        2.50      1.02 o 
   2  -5  11       49.42       51.22      2.00 o 
  -4  -4  11        1.70        1.05      1.71 o 
  -3  -4  11        8.01       12.00      1.28 o 
  -2  -4  11      232.98      231.83     18.80 o 
  -1  -4  11       73.66       65.30      6.35 o 
   0  -4  11       14.04       13.51      1.48 o 
   1  -4  11      188.08      175.18     17.97 o 
   2  -4  11      403.54      424.51      4.72 o 
  -4  -3  11       11.02       12.06      1.28 o 
  -3  -3  11        5.38        8.48      1.26 o 
  -2  -3  11      159.54      175.28     19.02 o 
  -1  -3  11      337.41      380.15     34.42 o 
   0  -3  11      163.78      152.18     16.43 o 
   1  -3  11        9.01       11.30      0.84 o 
   2  -3  11        0.01        0.55      2.01 o 
   3  -3  11        3.11        7.53      1.24 o 
  -4  -2  11       18.15       16.09      1.36 o 
  -3  -2  11      435.15      408.61     27.33 o 
  -2  -2  11      518.91      506.82     19.36 o 
  -1  -2  11        0.69        2.34      0.70 o 
   0  -2  11       33.73       28.22      2.80 o 
   1  -2  11        8.74        9.36      1.01 o 
   2  -2  11      617.09      609.48     49.69 o 
   3  -2  11        0.84        3.26      1.10 o 
   4  -2  11       79.58       73.88      2.46 o 
  -5  -1  11        9.89       19.04      2.31 o 
  -4  -1  11        0.03        0.15      1.41 o 
  -3  -1  11       23.73       20.19      1.10 o 
  -2  -1  11      132.31      127.33      3.62 o 
  -1  -1  11        2.88        3.22      0.51 o 
   0  -1  11        5.01        6.34      0.50 o 
   1  -1  11      356.01      348.86     16.75 o 
   2  -1  11       82.77       75.28      3.35 o 
   3  -1  11      434.52      408.15     14.00 o 
   4  -1  11      217.37      198.94      3.66 o 
  -5   0  11       21.53       21.25      1.68 o 
  -4   0  11       37.16       41.13      5.00 o 
  -3   0  11       73.60       81.37      7.56 o 
  -2   0  11       70.78       75.15      5.15 o 
  -1   0  11       31.74       31.45      2.21 o 
   0   0  11       90.82       80.43      5.25 o 
   1   0  11      861.61      789.66     78.82 o 
   2   0  11        0.04        1.12      0.71 o 
   3   0  11       91.29       89.62      6.31 o 
   4   0  11       88.19       82.81      3.17 o 
  -4   1  11      131.39      124.25     13.65 o 
  -3   1  11        2.45        4.95      0.95 o 
  -2   1  11      142.74      138.47      1.63 o 
  -1   1  11      275.91      257.59     13.58 o 
   0   1  11       71.19       76.49     10.03 o 
   1   1  11       22.66       25.97      2.32 o 
   2   1  11       64.77       64.19      4.75 o 
   3   1  11      415.37      422.87     41.45 o 
   4   1  11        3.88        5.22      1.15 o 
  -4   2  11       32.91       32.18      2.17 o 
  -3   2  11       14.52       12.79      1.53 o 
  -2   2  11      113.46       89.17      1.88 o 
  -1   2  11       71.06       79.54      6.81 o 
   0   2  11        0.63        3.09      0.61 o 
   1   2  11       57.47       50.46      7.79 o 
   2   2  11      429.27      445.92     38.52 o 
   3   2  11       35.87       35.35      4.38 o 
   4   2  11      133.94      125.49      9.25 o 
   5   2  11       69.13       68.48      2.33 o 
  -4   3  11        0.01       -0.51      1.13 o 
  -3   3  11       14.11       14.30      1.10 o 
  -2   3  11       94.19       91.00      5.63 o 
  -1   3  11      147.65      159.38      8.51 o 
   0   3  11      114.34      160.00      7.60 o 
   1   3  11      471.04      515.70     69.25 o 
   2   3  11        0.96        0.58      0.73 o 
   3   3  11      162.95      151.65     16.75 o 
   4   3  11       31.29       29.60      3.13 o 
  -4   4  11       51.10       59.04      5.20 o 
  -3   4  11       55.82       53.10      4.03 o 
  -2   4  11       86.78       80.68      5.04 o 
  -1   4  11       74.02       70.68      1.27 o 
   0   4  11       75.88       86.12      3.24 o 
   1   4  11      168.02      164.95     12.60 o 
   2   4  11       60.82       56.34      3.40 o 
   3   4  11       32.74       33.86      1.11 o 
   4   4  11      129.69      121.95      6.25 o 
  -3   5  11       84.14       81.57      8.73 o 
  -2   5  11      296.96      292.41     23.76 o 
  -1   5  11      311.08      303.83      3.51 o 
   0   5  11      126.66      141.02      9.13 o 
   1   5  11       17.58       16.55      0.63 o 
   2   5  11      150.45      159.52      2.01 o 
   3   5  11       10.89       13.40      0.77 o 
   4   5  11        3.68        4.92      2.20 o 
  -3   6  11       71.49       77.56     12.69 o 
  -2   6  11        1.49        1.40      1.44 o 
  -1   6  11      129.48      146.14     14.18 o 
   0   6  11       59.91       59.79      1.88 o 
   1   6  11       20.18       23.74      1.11 o 
   2   6  11       70.60       83.19      2.22 o 
   3   6  11        3.84        5.46      0.95 o 
   4   6  11      812.43      720.80     22.49 o 
  -2   7  11        0.65        3.92      1.33 o 
  -1   7  11       21.68       21.29      3.68 o 
   0   7  11        7.78       10.97      1.32 o 
   1   7  11        2.57        4.67      0.80 o 
   2   7  11       46.60       43.61      2.82 o 
   3   7  11       99.93      110.85      2.09 o 
  -1   8  11       22.74       22.98      1.25 o 
   1   8  11       67.46       68.70      2.65 o 
   2   8  11       21.70       22.99      1.23 o 
  -2  -6  12       34.65       27.22      2.82 o 
  -1  -6  12      102.59      103.44      9.48 o 
   0  -6  12        0.53        1.85      1.90 o 
   1  -6  12       19.06       19.13      2.35 o 
  -3  -5  12       93.00       93.15     10.28 o 
  -2  -5  12        7.94       14.15      1.42 o 
  -1  -5  12      123.62      112.19      8.62 o 
   0  -5  12        4.25        5.13      1.08 o 
   1  -5  12      237.58      244.72     22.67 o 
   2  -5  12        1.07        1.84      1.65 o 
  -4  -4  12       59.03       46.24      2.12 o 
  -3  -4  12       20.34       21.37      1.48 o 
  -2  -4  12        0.03        0.63      1.25 o 
  -1  -4  12       14.08       14.08      0.84 o 
   0  -4  12      162.15      152.38     18.42 o 
   1  -4  12        2.15        5.40      1.65 o 
   2  -4  12       30.96       36.20      1.75 o 
  -4  -3  12        1.26        3.96      1.65 o 
  -3  -3  12        4.03        4.57      1.05 o 
  -2  -3  12       46.45       46.91      5.89 o 
  -1  -3  12      964.27      945.75     92.85 o 
   0  -3  12       18.51       18.07      1.69 o 
   1  -3  12        1.59        3.22      1.61 o 
   2  -3  12        0.82       -0.26      0.90 o 
   3  -3  12       60.67       63.86      1.53 o 
  -4  -2  12        8.16       10.07      1.25 o 
  -3  -2  12       60.32       63.80      4.63 o 
  -2  -2  12      852.55      859.84     72.00 o 
  -1  -2  12      173.49      159.02     17.40 o 
   0  -2  12      326.54      304.44     21.82 o 
   1  -2  12       14.04       12.28      1.04 o 
   2  -2  12        2.20        5.81      3.30 o 
   3  -2  12       98.65       94.71      3.06 o 
   4  -2  12        4.60        8.47      2.17 o 
  -4  -1  12       29.50       26.48      1.56 o 
  -3  -1  12        0.98        1.60      1.30 o 
  -2  -1  12      581.14      552.80     37.25 o 
  -1  -1  12       94.80       93.65      6.64 o 
   0  -1  12       17.29       12.63      1.20 o 
   1  -1  12       65.50       56.08      6.40 o 
   2  -1  12        8.90       13.66      1.16 o 
   3  -1  12       72.85       72.65      1.55 o 
   4  -1  12      102.71      100.11      2.80 o 
  -4   0  12       46.79       49.48      5.97 o 
  -3   0  12       14.41       12.85      0.82 o 
  -2   0  12      300.54      297.34     15.63 o 
  -1   0  12       17.27       23.71      2.02 o 
   0   0  12      342.39      326.52     15.36 o 
   1   0  12      138.70      136.77     20.24 o 
   2   0  12      598.27      601.43     55.15 o 
   3   0  12        7.97        9.24      0.93 o 
   4   0  12       73.27       67.46      2.27 o 
  -4   1  12       14.03       19.95      2.48 o 
  -3   1  12       12.81       12.03      0.81 o 
  -2   1  12      276.27      247.07     10.97 o 
  -1   1  12      452.89      439.09     28.16 o 
   0   1  12       66.87       86.38      8.16 o 
   1   1  12       44.59       39.78      6.59 o 
   2   1  12       30.36       21.27      2.85 o 
   3   1  12       40.60       36.80      4.00 o 
   4   1  12       41.26       38.32      1.39 o 
  -4   2  12       13.99       14.82      1.72 o 
  -3   2  12      224.79      197.30     20.73 o 
  -2   2  12       52.25       36.94      2.17 o 
  -1   2  12       16.95       15.36      1.46 o 
   0   2  12      746.59      769.59    118.57 o 
   1   2  12       18.87       14.55      2.42 o 
   2   2  12       85.15       92.57     11.83 o 
   3   2  12        0.97        1.55      0.93 o 
   4   2  12      121.60      120.68      6.62 o 
  -4   3  12        0.04       -0.08      1.19 o 
  -3   3  12        0.67       -0.49      1.02 o 
  -2   3  12      287.41      267.15      8.02 o 
  -1   3  12      495.10      490.77     26.13 o 
   0   3  12       54.87       57.41      6.16 o 
   1   3  12       69.47       65.27      7.79 o 
   2   3  12        0.03        0.54      0.72 o 
   3   3  12      407.76      374.49     38.13 o 
   4   3  12       23.94       17.50      1.04 o 
  -4   4  12        2.35        5.90      1.40 o 
  -3   4  12        1.69        1.78      1.14 o 
  -2   4  12       43.86       41.65      1.59 o 
  -1   4  12      468.94      417.71      4.43 o 
   0   4  12      147.48      164.49      8.76 o 
   1   4  12       97.21      103.19     11.63 o 
   2   4  12      121.63      116.50      9.26 o 
   3   4  12        1.15        1.54      1.02 o 
   4   4  12        1.25        0.60      1.20 o 
  -3   5  12       65.66       58.17      5.61 o 
  -2   5  12      116.78      119.65     14.61 o 
  -1   5  12      323.67      312.25      3.59 o 
   0   5  12        1.91        1.91      0.79 o 
   1   5  12      220.73      247.52     19.02 o 
   2   5  12      119.73      107.90      3.68 o 
   3   5  12       22.41       25.11      1.09 o 
   4   5  12        2.98        0.58      3.57 o 
  -2   6  12        4.13        6.57      1.33 o 
  -1   6  12      161.68      160.28     13.54 o 
   0   6  12       79.82       81.46      2.21 o 
   1   6  12      159.01      159.18      4.13 o 
   2   6  12        0.32        1.07      1.06 o 
   3   6  12       55.16       49.80      2.02 o 
   4   6  12       76.91       89.07      1.95 o 
  -2   7  12       35.71       34.77      4.89 o 
  -1   7  12        7.69       14.04      1.76 o 
   0   7  12      233.19      236.52      3.74 o 
   1   7  12        9.54       13.74      1.78 o 
   2   7  12      101.45       97.33      4.63 o 
   3   7  12        5.80       11.84      2.82 o 
   0   8  12      318.22      362.18      4.85 o 
   2   8  12        0.34        2.42      1.12 o 
  -2  -6  13        2.41        7.48      1.41 o 
  -1  -6  13       10.23       13.62      1.07 o 
   0  -6  13        6.79       11.91      1.65 o 
  -3  -5  13       52.07       53.50      3.14 o 
  -2  -5  13        4.21        4.22      1.25 o 
  -1  -5  13        0.08        2.16      1.30 o 
   0  -5  13      104.79      110.16     11.52 o 
   1  -5  13      163.50      169.63      3.40 o 
   2  -5  13       29.62       31.72      1.88 o 
  -3  -4  13        5.95       10.76      1.33 o 
  -2  -4  13       52.61       49.33      7.51 o 
  -1  -4  13       21.09       13.01      2.11 o 
   0  -4  13      131.33      125.57      9.29 o 
   1  -4  13        6.54        9.70      1.81 o 
   2  -4  13       36.11       41.40      1.93 o 
  -4  -3  13        2.71        4.54      1.79 o 
  -3  -3  13       36.24       30.72      3.40 o 
  -2  -3  13        2.21        4.39      0.99 o 
  -1  -3  13       51.04       61.30      5.86 o 
   0  -3  13        1.88        2.73      0.87 o 
   1  -3  13      144.57      147.87      2.83 o 
   2  -3  13       97.78      102.79      2.49 o 
   3  -3  13       83.77       82.44      1.73 o 
  -4  -2  13        2.84        3.51      1.63 o 
  -3  -2  13       51.36       42.46      1.76 o 
  -2  -2  13        1.90        3.97      1.01 o 
  -1  -2  13        1.98        3.13      0.84 o 
   0  -2  13      432.70      446.74     49.25 o 
   1  -2  13        4.53        2.87      1.03 o 
   2  -2  13        8.40       10.36      1.22 o 
   3  -2  13        6.09       13.40      1.45 o 
  -4  -1  13       54.51       45.54      1.94 o 
  -3  -1  13        4.33        5.93      1.50 o 
  -2  -1  13       39.22       35.91      2.09 o 
  -1  -1  13      348.18      334.97     28.51 o 
   0  -1  13      123.91      117.34      8.16 o 
   1  -1  13       76.88       76.39      9.30 o 
   2  -1  13        7.45       11.29      2.48 o 
   3  -1  13      154.91      146.56      2.15 o 
   4  -1  13        0.13        4.19      1.61 o 
  -4   0  13        0.04        0.97      1.12 o 
  -3   0  13       38.73       36.63      4.66 o 
  -2   0  13       15.18       14.46      1.93 o 
  -1   0  13       88.52       84.75      5.99 o 
   0   0  13       36.07       29.60      2.43 o 
   1   0  13        0.04        1.31      0.73 o 
   2   0  13      634.16      608.74     50.45 o 
   3   0  13       40.86       37.14      4.39 o 
   4   0  13        0.22        2.85      1.71 o 
  -4   1  13        0.05        0.17      1.09 o 
  -3   1  13        6.76       13.76      1.06 o 
  -2   1  13       27.80       28.47      0.92 o 
  -1   1  13       27.10       32.93      1.85 o 
   0   1  13      204.51      171.53     20.81 o 
   1   1  13      354.56      320.08     58.46 o 
   2   1  13      138.97      142.60     16.56 o 
   3   1  13       42.09       41.12      5.92 o 
   4   1  13       12.65       14.12      2.45 o 
  -4   2  13       33.18       30.74      2.53 o 
  -3   2  13       88.53       87.53      9.81 o 
  -2   2  13      140.45      122.70      9.82 o 
  -1   2  13       82.94       82.45      6.14 o 
   0   2  13      288.66      282.07     41.22 o 
   1   2  13       17.66       19.81      3.96 o 
   2   2  13       78.49       80.19      6.78 o 
   3   2  13       20.86       20.22      1.75 o 
   4   2  13       22.59       24.20      1.13 o 
  -4   3  13       12.61       13.42      1.51 o 
  -3   3  13        0.01        1.07      1.06 o 
  -2   3  13       43.65       47.90      3.74 o 
  -1   3  13      225.71      189.03      8.93 o 
   0   3  13        5.42        8.58      1.34 o 
   1   3  13      284.91      257.91     36.12 o 
   2   3  13        0.07       -1.15      0.76 o 
   3   3  13      159.68      159.86     12.59 o 
   4   3  13        3.07        8.24      2.34 o 
  -3   4  13       12.45       11.46      0.96 o 
  -2   4  13       17.28       13.36      1.05 o 
  -1   4  13      241.62      228.72      2.21 o 
   0   4  13      229.38      235.10     21.93 o 
   1   4  13        5.51        6.88      0.96 o 
   2   4  13       27.63       25.13      2.36 o 
   3   4  13        0.09        0.50      1.02 o 
   4   4  13       25.09       21.34      1.79 o 
  -3   5  13       75.51       85.70     11.80 o 
  -2   5  13        0.02        1.43      1.03 o 
  -1   5  13      103.77      103.41      1.64 o 
   0   5  13       75.17       70.52      6.36 o 
   1   5  13       18.15       15.13      2.82 o 
   2   5  13       17.37       17.82      0.93 o 
   3   5  13      154.42      141.95      8.55 o 
   4   5  13       13.81       18.44      4.26 o 
  -2   6  13       12.08       16.05      1.52 o 
  -1   6  13      121.62      139.64      3.04 o 
   0   6  13      116.28      104.44      2.52 o 
   1   6  13        0.77        1.05      0.89 o 
   2   6  13       70.41       64.93      3.68 o 
   3   6  13       68.26       59.68      1.54 o 
  -1   7  13        5.06        9.48      2.25 o 
   0   7  13       14.59       16.71      1.59 o 
   1   7  13      160.31      162.29      8.59 o 
   2   7  13       88.80       86.11      1.44 o 
   3   7  13       32.40       31.83      1.65 o 
   0   8  13       82.54      104.51      2.92 o 
  -1  -6  14        0.07        1.96      1.24 o 
  -2  -5  14       20.34       19.98      3.40 o 
  -1  -5  14       12.77       14.22      1.94 o 
   0  -5  14       77.01       73.13     10.80 o 
   1  -5  14        3.29        5.63      1.87 o 
  -3  -4  14        3.72        7.11      1.55 o 
  -2  -4  14       82.18       84.56     13.79 o 
  -1  -4  14      144.52      129.32     21.47 o 
   0  -4  14        0.46        1.38      1.02 o 
   1  -4  14       54.47       63.11      2.18 o 
   2  -4  14       83.85       80.70      2.54 o 
  -4  -3  14        4.67        5.65      1.94 o 
  -3  -3  14      108.29      102.12      8.18 o 
  -2  -3  14       16.32       16.55      2.43 o 
  -1  -3  14       81.59       73.94     10.96 o 
   0  -3  14       35.45       28.32      4.64 o 
   1  -3  14      253.55      262.65      3.84 o 
   2  -3  14        1.11        3.41      1.57 o 
   3  -3  14        6.16       12.06      2.05 o 
  -4  -2  14        9.30       15.36      2.12 o 
  -3  -2  14        6.96       10.04      1.76 o 
  -2  -2  14        2.91        8.51      2.00 o 
  -1  -2  14       79.61       78.36      7.79 o 
   0  -2  14      202.15      189.93     19.43 o 
   1  -2  14        1.93        2.80      0.88 o 
   2  -2  14       11.67       11.55      0.87 o 
   3  -2  14      117.25      110.81      8.34 o 
  -4  -1  14        0.00        1.60      1.60 o 
  -3  -1  14        2.54        6.09      1.57 o 
  -2  -1  14      386.84      389.55     43.31 o 
  -1  -1  14       96.88       90.08      8.24 o 
   0  -1  14      184.42      168.66     24.63 o 
   1  -1  14      290.76      284.74     22.84 o 
   2  -1  14       36.55       32.00      2.11 o 
   3  -1  14       53.70       50.22      2.11 o 
   4  -1  14        0.68        1.64      1.44 o 
  -4   0  14       44.20       40.87      1.94 o 
  -3   0  14       66.07       58.40      5.20 o 
  -2   0  14       18.31       18.49      1.39 o 
  -1   0  14      292.37      274.75     22.19 o 
   0   0  14        0.24        0.43      0.72 o 
   1   0  14       85.99       79.09      6.24 o 
   2   0  14       59.08       55.31      5.00 o 
   3   0  14       23.80       21.44      2.16 o 
   4   0  14      287.67      267.68      3.04 o 
  -4   1  14       23.74       25.41      1.77 o 
  -3   1  14        0.93       -0.75      0.94 o 
  -2   1  14        0.48        1.29      0.82 o 
  -1   1  14        2.59        1.60      0.58 o 
   0   1  14       37.05       29.65      3.63 o 
   1   1  14      237.19      228.06     25.69 o 
   2   1  14       71.44       74.51     10.12 o 
   3   1  14      268.75      266.38     24.95 o 
   4   1  14        7.41       11.38      1.53 o 
  -4   2  14       15.01       15.42      1.09 o 
  -3   2  14        1.96        5.72      1.23 o 
  -2   2  14       87.57       80.25      5.06 o 
  -1   2  14      126.48      108.56      7.24 o 
   0   2  14      171.24      176.12     25.43 o 
   1   2  14       71.41       78.20      7.99 o 
   2   2  14      147.96      143.60     10.12 o 
   3   2  14       16.86       15.89      1.48 o 
   4   2  14       12.44       13.72      1.33 o 
  -3   3  14       18.36       14.60      1.42 o 
  -2   3  14      314.76      276.19     12.33 o 
  -1   3  14        1.32        3.20      0.85 o 
   0   3  14      117.05      136.21     18.12 o 
   1   3  14       98.17      107.01     11.02 o 
   2   3  14        8.56       11.27      2.01 o 
   3   3  14        0.19        3.15      1.11 o 
   4   3  14       14.37       17.57      2.28 o 
  -3   4  14        4.49        6.87      1.52 o 
  -2   4  14        6.32       14.64      2.36 o 
  -1   4  14      100.44       94.42      2.37 o 
   0   4  14       99.50      104.24     14.93 o 
   1   4  14      450.19      469.04     42.85 o 
   2   4  14       39.66       40.65      5.29 o 
   3   4  14       18.54       21.15      1.20 o 
   4   4  14      117.06      107.32      3.92 o 
  -3   5  14        9.89       14.17      1.77 o 
  -2   5  14        8.48       14.53      1.40 o 
  -1   5  14       23.80       23.95      1.54 o 
   0   5  14      156.05      159.41     12.90 o 
   1   5  14       64.45       64.69      3.80 o 
   2   5  14       10.37       13.82      0.92 o 
   3   5  14      154.81      149.56      4.95 o 
   4   5  14       39.83       36.25      2.51 o 
  -2   6  14       19.63       18.62      1.89 o 
  -1   6  14        0.35        0.52      1.71 o 
   0   6  14        2.63        4.30      1.66 o 
   1   6  14      195.03      209.91     10.74 o 
   2   6  14       60.87       61.21      2.63 o 
   3   6  14        1.70        3.69      1.32 o 
  -1   7  14        2.75        5.38      2.19 o 
   0   7  14      157.66      156.46      3.29 o 
   1   7  14       41.75       43.73      1.59 o 
   2   7  14       67.41       57.00      2.91 o 
  -2  -5  15       20.54       20.44      2.51 o 
  -1  -5  15       18.71       20.82      2.82 o 
   0  -5  15        0.02       -2.02      1.59 o 
   1  -5  15       13.56       15.67      1.62 o 
  -3  -4  15       87.07       93.38     10.22 o 
  -2  -4  15       74.93       72.69     12.15 o 
  -1  -4  15        1.96        2.86      1.15 o 
   0  -4  15       75.21       72.77      2.34 o 
   1  -4  15      128.29      145.35      3.19 o 
   2  -4  15        0.30        1.66      1.87 o 
  -3  -3  15       32.89       32.21      3.69 o 
  -2  -3  15       25.47       25.25      3.77 o 
  -1  -3  15       40.62       46.22      6.59 o 
   0  -3  15        0.20        0.93      1.38 o 
   1  -3  15       14.00       17.45      1.38 o 
   2  -3  15        0.00       -1.90      1.54 o 
  -4  -2  15       26.19       22.04      1.66 o 
  -3  -2  15        0.41        1.60      1.54 o 
  -2  -2  15       49.37       44.28      6.08 o 
  -1  -2  15       72.58       74.69      7.99 o 
   0  -2  15      148.47      145.01      2.85 o 
   1  -2  15       18.86       18.24      1.33 o 
   2  -2  15      102.33       89.56      6.75 o 
   3  -2  15      184.20      181.93      6.87 o 
  -4  -1  15        0.41        3.29      1.84 o 
  -3  -1  15       51.72       50.17      1.90 o 
  -2  -1  15        0.04        2.17      0.87 o 
  -1  -1  15        7.73       10.39      1.06 o 
   0  -1  15       43.98       45.29      7.69 o 
   1  -1  15      234.70      222.05     24.18 o 
   2  -1  15       11.98       12.76      3.36 o 
   3  -1  15        7.91       12.11      1.50 o 
  -4   0  15       38.58       39.87      1.96 o 
  -3   0  15       22.75       23.36      2.97 o 
  -2   0  15       85.59       68.94      1.90 o 
  -1   0  15      557.68      555.66     41.00 o 
   0   0  15       26.28       24.29      4.55 o 
   1   0  15       92.35       81.80      5.60 o 
   2   0  15       12.68       14.14      3.02 o 
   3   0  15      151.11      138.47      8.76 o 
   4   0  15        0.05        4.97      1.46 o 
  -4   1  15       58.17       63.32      6.53 o 
  -3   1  15       18.22       19.22      1.50 o 
  -2   1  15       34.15       26.93      1.32 o 
  -1   1  15       90.08       97.12      9.31 o 
   0   1  15      102.12       93.46     10.53 o 
   1   1  15        4.84        7.29      1.03 o 
   2   1  15      158.07      150.29     13.18 o 
   3   1  15       41.38       41.30      4.44 o 
   4   1  15       56.00       50.58      2.60 o 
  -4   2  15       15.21       16.07      1.10 o 
  -3   2  15        5.32       11.57      2.60 o 
  -2   2  15      124.73      113.13      9.82 o 
  -1   2  15       34.36       33.34      3.21 o 
   0   2  15      119.69      123.29     21.95 o 
   1   2  15       59.54       53.30      7.56 o 
   2   2  15      412.37      376.60     58.15 o 
   3   2  15        2.57        5.33      1.80 o 
   4   2  15       52.73       54.05      2.51 o 
  -3   3  15       94.18       91.55      8.40 o 
  -2   3  15        0.68        1.11      2.01 o 
  -1   3  15      214.74      183.30      3.11 o 
   0   3  15      225.26      221.83     32.12 o 
   1   3  15        1.99        1.11      0.91 o 
   2   3  15       37.67       36.57      2.99 o 
   3   3  15       38.84       35.95      2.21 o 
   4   3  15       45.10       40.19      2.25 o 
  -3   4  15        0.13       -0.41      1.32 o 
  -2   4  15       26.97       27.09      1.69 o 
  -1   4  15      127.60      119.70      2.70 o 
   0   4  15        1.84        3.70      0.96 o 
   1   4  15       13.04       10.68      0.87 o 
   2   4  15      149.90      138.37     19.00 o 
   3   4  15       45.84       44.27      1.68 o 
   4   4  15        4.73        8.26      1.58 o 
  -2   5  15        7.38       14.21      1.46 o 
  -1   5  15        1.43        1.32      1.57 o 
   0   5  15        8.65       12.66      1.88 o 
   1   5  15        9.45       11.31      1.26 o 
   2   5  15      141.80      132.63      8.67 o 
   3   5  15        9.98       14.80      1.56 o 
  -2   6  15        5.91       14.24      2.37 o 
   0   6  15       11.78       18.14      2.19 o 
   1   6  15      214.19      213.75     11.52 o 
   2   6  15      117.90      108.53      5.97 o 
   3   6  15       75.01       72.75      3.40 o 
  -1   7  15       83.74       97.44      2.98 o 
   0   7  15       21.39       23.07      1.72 o 
   1   7  15        0.16        1.39      1.20 o 
   2   7  15       37.73       37.60      2.64 o 
  -1  -5  16       11.51       17.71      1.62 o 
   0  -5  16       20.49       20.86      1.73 o 
  -2  -4  16       17.73       17.76      1.30 o 
  -1  -4  16       32.46       25.79      4.08 o 
   0  -4  16       95.09      100.44      2.77 o 
   1  -4  16        0.17        1.14      1.72 o 
  -3  -3  16       95.27       88.60      2.67 o 
  -2  -3  16      108.38      112.71     14.40 o 
  -1  -3  16       60.83       62.64      7.41 o 
   0  -3  16       45.95       37.34      1.78 o 
   1  -3  16        2.53        4.55      1.68 o 
   2  -3  16       96.08      105.57      2.83 o 
  -3  -2  16       60.30       51.69      2.02 o 
  -2  -2  16       24.50       25.88      2.85 o 
  -1  -2  16        8.99        9.39      0.79 o 
   0  -2  16       42.03       46.46      1.82 o 
   1  -2  16        1.27        1.72      1.42 o 
   2  -2  16       23.32       21.49      1.75 o 
   3  -2  16       30.13       31.54      1.36 o 
  -3  -1  16       23.47       20.86      1.50 o 
  -2  -1  16        1.51        3.10      0.96 o 
  -1  -1  16       45.01       50.00      1.78 o 
   0  -1  16      199.17      186.96     27.60 o 
   1  -1  16       42.17       37.93      3.15 o 
   2  -1  16        9.26       13.87      1.45 o 
   3  -1  16       39.56       33.30      1.66 o 
  -3   0  16        1.07        3.80      1.50 o 
  -2   0  16        1.18        5.90      1.42 o 
  -1   0  16      494.91      505.23     71.72 o 
   0   0  16       34.33       31.23      5.67 o 
   1   0  16       26.15       28.68      2.44 o 
   2   0  16       30.76       27.60      1.11 o 
   3   0  16       30.05       30.27      2.84 o 
  -3   1  16       57.00       63.23      8.35 o 
  -2   1  16       13.05       11.26      1.10 o 
  -1   1  16      327.74      345.34     46.08 o 
   0   1  16        4.78        9.92      1.10 o 
   1   1  16       12.53       11.40      1.87 o 
   2   1  16       90.96       83.69      3.34 o 
   3   1  16        5.13        9.73      2.17 o 
  -3   2  16       53.55       58.73      9.76 o 
  -2   2  16       41.04       31.08      1.08 o 
  -1   2  16       98.75       99.03     11.26 o 
   0   2  16       49.64       56.43      9.11 o 
   1   2  16        7.38       12.01      1.86 o 
   2   2  16       93.15       90.55      8.80 o 
   3   2  16      199.40      190.16     14.52 o 
  -3   3  16       24.22       27.18      3.99 o 
  -2   3  16        6.63        9.74      1.23 o 
  -1   3  16      120.16      114.32      2.61 o 
   0   3  16       51.34       53.68      6.76 o 
   1   3  16       18.38       18.15      2.65 o 
   2   3  16       11.29       12.53      2.10 o 
   3   3  16       53.20       43.48      4.44 o 
  -3   4  16       27.16       29.40      3.37 o 
  -2   4  16      195.86      196.94      3.72 o 
  -1   4  16        3.12        2.94      1.59 o 
   0   4  16       17.37       16.10      1.33 o 
   1   4  16       18.94       22.73      2.93 o 
   2   4  16       34.11       32.48      2.46 o 
   3   4  16        0.28       -0.78      1.22 o 
  -2   5  16        3.31        9.55      2.12 o 
  -1   5  16       75.35       69.53      2.33 o 
   0   5  16       52.86       50.37      1.97 o 
   1   5  16       14.54       13.51      1.71 o 
   2   5  16      167.41      159.85     12.25 o 
   3   5  16       12.59       16.12      1.67 o 
   0   6  16       39.92       35.86      1.87 o 
   1   6  16       34.20       33.92      3.56 o 
   2   6  16       40.18       38.23      1.70 o 
   0   7  16      108.59      121.69      3.13 o 
   1   7  16       14.57       21.87      2.62 o 
  -2  -4  17        0.42        0.92      1.23 o 
  -1  -4  17       33.21       37.27      1.93 o 
   0  -4  17       43.69       50.21      2.21 o 
   1  -4  17        9.79       18.17      2.43 o 
  -2  -3  17      170.98      194.39     22.18 o 
  -1  -3  17       20.08       17.59      1.48 o 
   0  -3  17       71.24       76.50      2.42 o 
   1  -3  17       38.50       38.05      1.91 o 
   2  -3  17       52.18       53.30      2.25 o 
  -3  -2  17       29.21       22.36      1.63 o 
  -2  -2  17       30.12       33.20      3.83 o 
  -1  -2  17       73.94       83.07      2.37 o 
   0  -2  17        1.20        4.82      1.62 o 
   1  -2  17       83.40       85.49      2.49 o 
   2  -2  17        3.88        4.43      1.82 o 
  -3  -1  17       26.81       23.56      1.60 o 
  -2  -1  17       66.76       65.41      8.11 o 
  -1  -1  17        4.60        7.98      1.71 o 
   0  -1  17       51.20       60.80      2.05 o 
   1  -1  17       25.76       21.67      1.03 o 
   2  -1  17       20.41       19.46      1.06 o 
   3  -1  17       88.89       84.94      1.91 o 
  -3   0  17        4.71        9.21      1.76 o 
  -2   0  17       19.16       16.03      1.23 o 
  -1   0  17        3.77        9.22      2.22 o 
   0   0  17        3.82        5.64      1.10 o 
   1   0  17      508.44      475.40     27.04 o 
   2   0  17        7.47        9.81      1.36 o 
   3   0  17        8.66       13.81      1.60 o 
  -3   1  17       39.20       39.24      5.81 o 
  -2   1  17        1.34        3.87      1.41 o 
  -1   1  17       35.45       35.63      5.67 o 
   0   1  17      913.59      894.68    106.73 o 
   1   1  17       90.38       81.09      9.19 o 
   2   1  17       24.46       24.32      2.46 o 
   3   1  17        5.35        9.89      3.12 o 
  -3   2  17        5.92       12.64      2.31 o 
  -1   2  17       79.09       74.17      2.21 o 
   0   2  17        2.50        3.40      1.56 o 
   1   2  17        0.83        0.73      1.02 o 
   2   2  17       10.58       12.84      2.05 o 
   3   2  17      149.24      145.26      7.87 o 
  -3   3  17        4.23        9.31      1.89 o 
  -2   3  17       21.49       24.72      1.69 o 
  -1   3  17       77.43       66.76      2.15 o 
   0   3  17       65.37       68.17      9.40 o 
   1   3  17      109.16      113.51     18.02 o 
   2   3  17       41.88       35.96      4.25 o 
   3   3  17       93.82       76.55      9.02 o 
  -2   4  17      145.23      167.54      3.59 o 
  -1   4  17      114.37      109.97      2.74 o 
   0   4  17      120.74      129.10     14.84 o 
   1   4  17       55.04       52.65      7.49 o 
   2   4  17       12.87       17.02      1.56 o 
   3   4  17        9.47       17.02      3.23 o 
  -2   5  17        3.54        3.83      2.18 o 
  -1   5  17       18.84       18.95      1.56 o 
   0   5  17      236.09      221.31      3.83 o 
   1   5  17        0.34       -2.23      1.12 o 
   2   5  17       82.15       83.81      7.38 o 
   3   5  17        6.24        8.59      1.61 o 
   0   6  17      112.88      105.73      2.89 o 
   1   6  17       50.55       60.16      5.55 o 
   2   6  17       28.23       26.61      1.31 o 
  -2  -3  18        2.72        6.57      1.33 o 
  -1  -3  18        0.90        1.73      1.71 o 
   0  -3  18       11.86       13.38      1.50 o 
   1  -3  18       32.41       32.73      1.88 o 
  -2  -2  18       23.78       26.17      4.61 o 
  -1  -2  18       77.09       99.55      2.64 o 
   0  -2  18       70.08       71.46      2.36 o 
   1  -2  18        9.45        9.91      1.99 o 
   2  -2  18       32.71       34.46      1.94 o 
  -3  -1  18        0.06        1.79      1.68 o 
  -2  -1  18       89.11       98.29      2.52 o 
  -1  -1  18        0.20       -1.59      1.51 o 
   0  -1  18        7.96       11.06      1.30 o 
   1  -1  18       52.95       47.05      3.29 o 
   2  -1  18      153.45      146.06      2.27 o 
  -3   0  18        7.42       11.02      1.87 o 
  -1   0  18       15.98       22.00      3.01 o 
   0   0  18        2.01        0.60      1.03 o 
   1   0  18      269.72      261.64     20.42 o 
   2   0  18       22.61       21.40      1.14 o 
   3   0  18        0.13        0.50      3.03 o 
  -3   1  18        4.32        4.27      1.98 o 
  -1   1  18       65.39       77.11      7.26 o 
   0   1  18       45.10       49.75      1.88 o 
   1   1  18       59.36       56.20      5.75 o 
   2   1  18      258.73      242.55      9.69 o 
   3   1  18        0.67        1.48      1.81 o 
  -3   2  18       66.67       69.72      7.45 o 
  -1   2  18       22.40       18.80      1.54 o 
   0   2  18      243.51      234.23     26.57 o 
   1   2  18      132.22      129.99     10.79 o 
   2   2  18        1.75        3.77      1.21 o 
   3   2  18       25.45       25.91      1.26 o 
  -2   3  18        2.19        5.37      1.94 o 
  -1   3  18        2.81        4.51      1.73 o 
   0   3  18        0.04       -2.04      1.02 o 
   1   3  18       17.42       18.79      2.82 o 
   2   3  18       30.58       28.59      1.98 o 
   3   3  18        0.20        0.20      1.33 o 
  -2   4  18       23.30       27.15      1.94 o 
  -1   4  18       36.51       36.02      1.87 o 
   0   4  18       30.21       26.08      2.62 o 
   1   4  18        2.28        5.54      1.25 o 
   2   4  18        9.57       15.86      1.62 o 
   3   4  18       51.38       48.32      4.84 o 
  -1   5  18      134.64      120.48      3.10 o 
   0   5  18        0.22       -0.04      1.68 o 
   1   5  18       40.43       44.23      4.65 o 
   2   5  18       64.42       67.96      4.06 o 
   0   6  18       63.18       58.69      2.42 o 
   1   6  18      116.50      126.43      8.18 o 
  -1  -3  19        6.29       13.09      2.28 o 
   0  -3  19       24.07       28.19      1.82 o 
  -2  -2  19       62.10       82.02      2.54 o 
  -1  -2  19       35.19       39.52      1.88 o 
   0  -2  19        6.73       10.56      2.17 o 
   1  -2  19       48.24       40.93      2.02 o 
  -1  -1  19       11.45       14.80      1.44 o 
   0  -1  19       95.59      113.60      2.85 o 
   1  -1  19        1.56        1.33      1.81 o 
   2  -1  19       97.22       88.59      4.09 o 
  -1   0  19       61.65       66.97      2.15 o 
   0   0  19       52.46       52.44      6.40 o 
   1   0  19        0.37        4.57      1.36 o 
   2   0  19        3.18        5.82      1.37 o 
  -1   1  19       12.51       15.01      2.79 o 
   0   1  19        2.91        2.41      1.15 o 
   1   1  19        0.57        1.07      1.15 o 
   2   1  19      370.06      343.30     11.89 o 
  -1   2  19        5.73       12.90      2.12 o 
   0   2  19      162.88      169.19     12.26 o 
   1   2  19      238.23      222.87     25.05 o 
   2   2  19       34.63       28.74      2.49 o 
  -2   3  19       65.55       62.87      2.49 o 
  -1   3  19       11.23       15.18      2.17 o 
   0   3  19        8.46       15.08      3.31 o 
   1   3  19      248.06      244.97     29.52 o 
   2   3  19        0.00        0.37      1.28 o 
  -1   4  19       41.98       41.60      2.00 o 
   0   4  19        7.65       11.83      2.11 o 
   1   4  19       30.26       30.41      1.27 o 
   2   4  19        9.32       15.07      1.65 o 
  -1   5  19       28.51       32.05      1.99 o 
   0   5  19       32.20       29.23      1.84 o 
   1   5  19      142.53      139.87     16.55 o 
  -1  -2  20       11.17       16.76      1.62 o 
   0  -2  20        0.23        1.22      1.73 o 
  -1  -1  20       37.45       50.64      2.11 o 
   0  -1  20       74.22       86.27      2.60 o 
   1  -1  20       12.73       19.43      2.52 o 
  -1   0  20       22.91       26.50      1.65 o 
   0   0  20        5.50       13.66      1.49 o 
   1   0  20       49.29       49.12      3.26 o 
   2   0  20       24.22       19.66      1.22 o 
  -1   1  20        0.79        2.45      1.21 o 
   0   1  20        2.49        3.19      1.44 o 
   1   1  20        1.72        1.00      1.27 o 
   2   1  20       25.08       26.64      1.48 o 
  -1   2  20        7.97       15.33      2.24 o 
   0   2  20      107.59      112.45      4.65 o 
   1   2  20       12.87       14.28      1.09 o 
   2   2  20        0.07       -1.66      1.26 o 
  -1   3  20       14.14       11.83      1.38 o 
   0   3  20        6.65        9.64      1.43 o 
   1   3  20       42.44       40.85      2.31 o 
   2   3  20       56.83       53.79      3.04 o 
  -1   4  20        0.57        3.14      1.93 o 
   0   4  20        5.09        9.83      2.14 o 
   1   4  20       26.72       25.30      2.68 o 
   0  -1  21       30.78       33.62      1.99 o 
  -1   0  21       30.64       43.00      2.00 o 
   0   0  21        4.78        9.43      2.12 o 
   1   0  21       59.18       64.00      2.74 o 
  -1   1  21       22.07       24.23      1.76 o 
   0   1  21       57.07       59.87      4.52 o 
   1   1  21        7.49       11.74      1.65 o 
  -1   2  21       16.23       17.78      1.68 o 
   0   2  21        6.16       10.67      1.55 o 
   1   2  21        2.16       -0.34      1.62 o 
  -1   3  21        0.73        1.63      1.73 o 
   0   3  21        0.34       -0.10      1.61 o 
   1   3  21      239.58      227.34     23.74 o 
                                                 
